# Supplementary material for: Characterization of the diversity, genomic features, host bacteria, and distribution of crAss-like phages in the pig gut microbiome
Source: Front Vet Sci. 2025 Apr 22;12:1582122. doi: 10.3389/fvets.2025.1582122 (PMC12053484; doi:10.3389/fvets.2025.1582122)
Supplement: Supplementary file 9 [file Table_1.xlsx]

## Sheet: TableS1. Pig crAss phage
Table S1. Information of 1,251 pig and 1,446 human crAss-like phage genomes, and compositional information of 533 pig and 337 human crAss-like phage vOTUs
contig_id	source	contig_length	checkv_quality	miuvig_quality	completeness
BMXV010000156	previously identified within our lab	116139	High-quality	High-quality	100
BMXV010000401	previously identified within our lab	107109	High-quality	High-quality	100
BMXV010000479	previously identified within our lab	198056	High-quality	High-quality	100
BMXV010000538	previously identified within our lab	185845	High-quality	High-quality	100
BMXV010000610	previously identified within our lab	113370	Complete	High-quality	100
BMXV010000696	previously identified within our lab	70789	Medium-quality	Genome-fragment	69.72
BMXV010000727	previously identified within our lab	113880	High-quality	High-quality	100
BMXV010000806	previously identified within our lab	99742	Complete	High-quality	100
BMXV010000887	previously identified within our lab	109950	Complete	High-quality	100
BMXV010001028	previously identified within our lab	101213	Complete	High-quality	100
BMXV010001263	previously identified within our lab	104977	High-quality	High-quality	100
BMXV010001339	previously identified within our lab	101343	High-quality	High-quality	100
BMXV010001491	previously identified within our lab	107034	High-quality	High-quality	100
BMXV010001641	previously identified within our lab	95582	Complete	High-quality	100
BMXV010001837	previously identified within our lab	98769	Complete	High-quality	100
BMXV010001880	previously identified within our lab	99002	Complete	High-quality	100
BMXV010001908	previously identified within our lab	97879	Complete	High-quality	100
BMXV010002415	previously identified within our lab	93197	High-quality	High-quality	100
BMXV010002503	previously identified within our lab	99710	Complete	High-quality	100
BMXV010005940	previously identified within our lab	113888	High-quality	High-quality	100
BMXV010006028	previously identified within our lab	191189	High-quality	High-quality	100
BMXV010006344	previously identified within our lab	104398	High-quality	High-quality	100
BMXV010006357	previously identified within our lab	111470	Complete	High-quality	100
BMXV010006512	previously identified within our lab	104042	High-quality	High-quality	100
BMXV010006532	previously identified within our lab	110083	High-quality	High-quality	100
BMXV010006728	previously identified within our lab	109997	High-quality	High-quality	100
BMXV010006959	previously identified within our lab	100354	High-quality	High-quality	100
BMXV020000074	previously identified within our lab	115108	High-quality	High-quality	100
BMXV020000089	previously identified within our lab	138778	High-quality	High-quality	100
BMXV020000113	previously identified within our lab	112079	High-quality	High-quality	100
BMXV020000214	previously identified within our lab	115194	High-quality	High-quality	100
BMXV020000247	previously identified within our lab	175595	High-quality	High-quality	100
BMXV020000341	previously identified within our lab	88505	Medium-quality	Genome-fragment	87.36
BMXV020000367	previously identified within our lab	103408	High-quality	High-quality	100
BMXV020000369	previously identified within our lab	108168	Complete	High-quality	100
BMXV020000371	previously identified within our lab	114998	High-quality	High-quality	100
BMXV020000464	previously identified within our lab	103932	Complete	High-quality	100
BMXV020000482	previously identified within our lab	97898	Complete	High-quality	100
BMXV020000522	previously identified within our lab	111468	High-quality	High-quality	100
BMXV020000534	previously identified within our lab	116192	High-quality	High-quality	100
BMXV020000552	previously identified within our lab	101169	High-quality	High-quality	100
BMXV020000565	previously identified within our lab	101944	High-quality	High-quality	100
BMXV020000576	previously identified within our lab	164432	High-quality	High-quality	90.53
BMXV020000652	previously identified within our lab	108144	High-quality	High-quality	100
BMXV020000666	previously identified within our lab	95446	High-quality	High-quality	100
BMXV020000707	previously identified within our lab	97933	High-quality	High-quality	100
BMXV020000778	previously identified within our lab	107033	High-quality	High-quality	100
BMXV020000898	previously identified within our lab	99023	High-quality	High-quality	95.12
BMXV020000964	previously identified within our lab	96710	Complete	High-quality	100
BMXV020000970	previously identified within our lab	103335	Complete	High-quality	100
BMXV020001156	previously identified within our lab	101947	Complete	High-quality	100
BMXV020001198	previously identified within our lab	95973	High-quality	High-quality	100
BMXV020001251	previously identified within our lab	100455	High-quality	High-quality	100
BMXV020001411	previously identified within our lab	97869	Complete	High-quality	100
BMXV020001469	previously identified within our lab	98721	Complete	High-quality	100
BMXV020001472	previously identified within our lab	98602	Complete	High-quality	100
BMXV020001476	previously identified within our lab	96548	High-quality	High-quality	94.92
BMXV020001515	previously identified within our lab	107554	Complete	High-quality	100
BMXV020001875	previously identified within our lab	93425	High-quality	High-quality	94.04
BMXV020001903	previously identified within our lab	99998	Complete	High-quality	100
BMXV020001939	previously identified within our lab	93437	High-quality	High-quality	100
BMXV020001983	previously identified within our lab	71402	Medium-quality	Genome-fragment	67.94
BMXV020002036	previously identified within our lab	98971	High-quality	High-quality	92.64
BMXV020002110	previously identified within our lab	75754	Medium-quality	Genome-fragment	74.57
BMXV020002116	previously identified within our lab	86346	High-quality	High-quality	90.64
BMXV020002130	previously identified within our lab	80372	Medium-quality	Genome-fragment	74.93
BMXV020002297	previously identified within our lab	80280	Medium-quality	Genome-fragment	88.59
BMXV020002435	previously identified within our lab	85109	High-quality	High-quality	92.82
BMXV020007569	previously identified within our lab	113292	High-quality	High-quality	100
BMXV020007573	previously identified within our lab	181159	High-quality	High-quality	100
BMXV020007576	previously identified within our lab	114430	High-quality	High-quality	100
BMXV020007644	previously identified within our lab	111922	High-quality	High-quality	100
BMXV020007684	previously identified within our lab	113933	High-quality	High-quality	100
BMXV020007686	previously identified within our lab	112085	High-quality	High-quality	100
BMXV020007722	previously identified within our lab	98367	High-quality	High-quality	96.8
BMXV020007750	previously identified within our lab	120547	High-quality	High-quality	100
BMXV020007767	previously identified within our lab	102907	High-quality	High-quality	100
BMXV020007798	previously identified within our lab	108254	High-quality	High-quality	100
BMXV020007895	previously identified within our lab	107368	High-quality	High-quality	100
BMXV020007929	previously identified within our lab	118783	High-quality	High-quality	100
BMXV020007936	previously identified within our lab	94487	Complete	High-quality	100
BMXV020008243	previously identified within our lab	92961	High-quality	High-quality	99.79
BMXV020008354	previously identified within our lab	107465	High-quality	High-quality	100
BMXV020008462	previously identified within our lab	90363	Complete	High-quality	100
BMXV020008541	previously identified within our lab	101379	High-quality	High-quality	100
BMXV020008564	previously identified within our lab	99620	High-quality	High-quality	100
BMXV020008670	previously identified within our lab	77583	Medium-quality	Genome-fragment	74.73
BMXV030000188	previously identified within our lab	195351	High-quality	High-quality	100
BMXV030000343	previously identified within our lab	107965	Complete	High-quality	100
BMXV030000345	previously identified within our lab	112221	High-quality	High-quality	100
BMXV030000373	previously identified within our lab	106954	High-quality	High-quality	100
BMXV030000433	previously identified within our lab	103857	High-quality	High-quality	100
BMXV030000466	previously identified within our lab	107622	High-quality	High-quality	100
BMXV030000468	previously identified within our lab	110941	High-quality	High-quality	100
BMXV030000535	previously identified within our lab	108418	Complete	High-quality	100
BMXV030000642	previously identified within our lab	100809	Complete	High-quality	100
BMXV030000670	previously identified within our lab	114575	High-quality	High-quality	100
BMXV030000696	previously identified within our lab	160734	Medium-quality	Genome-fragment	86.56
BMXV030000743	previously identified within our lab	110045	High-quality	High-quality	100
BMXV030000753	previously identified within our lab	102822	High-quality	High-quality	100
BMXV030000878	previously identified within our lab	100348	Complete	High-quality	100
BMXV030000907	previously identified within our lab	103958	High-quality	High-quality	100
BMXV030000991	previously identified within our lab	129614	Medium-quality	Genome-fragment	74.24
BMXV030001162	previously identified within our lab	107612	High-quality	High-quality	100
BMXV030001240	previously identified within our lab	99590	Complete	High-quality	100
BMXV030001304	previously identified within our lab	105653	Complete	High-quality	100
BMXV030001336	previously identified within our lab	102441	Complete	High-quality	100
BMXV030001348	previously identified within our lab	96873	Complete	High-quality	100
BMXV030001353	previously identified within our lab	99152	High-quality	High-quality	100
BMXV030001372	previously identified within our lab	97828	Complete	High-quality	100
BMXV030001426	previously identified within our lab	101584	Complete	High-quality	100
BMXV030001439	previously identified within our lab	100823	High-quality	High-quality	100
BMXV030001473	previously identified within our lab	97869	Complete	High-quality	100
BMXV030001539	previously identified within our lab	99929	Complete	High-quality	100
BMXV030001550	previously identified within our lab	99434	Complete	High-quality	100
BMXV030001560	previously identified within our lab	98680	Complete	High-quality	100
BMXV030001584	previously identified within our lab	105943	Complete	High-quality	100
BMXV030001621	previously identified within our lab	98858	Complete	High-quality	100
BMXV030001752	previously identified within our lab	97968	Complete	High-quality	100
BMXV030001834	previously identified within our lab	105249	High-quality	High-quality	100
BMXV030001836	previously identified within our lab	98935	Complete	High-quality	100
BMXV030002037	previously identified within our lab	97108	Complete	High-quality	100
BMXV030002434	previously identified within our lab	78497	Medium-quality	Genome-fragment	85.86
BMXV030006911	previously identified within our lab	182194	High-quality	High-quality	100
BMXV030006931	previously identified within our lab	78430	Medium-quality	Genome-fragment	73.19
BMXV030006933	previously identified within our lab	99052	High-quality	High-quality	94.8
BMXV030006983	previously identified within our lab	107989	High-quality	High-quality	100
BMXV030006985	previously identified within our lab	110552	High-quality	High-quality	100
BMXV030007043	previously identified within our lab	101678	High-quality	High-quality	100
BMXV030007073	previously identified within our lab	105711	High-quality	High-quality	100
BMXV030007107	previously identified within our lab	110239	High-quality	High-quality	100
BMXV030007109	previously identified within our lab	95073	High-quality	High-quality	100
BMXV030007211	previously identified within our lab	109334	High-quality	High-quality	100
BMXV030007212	previously identified within our lab	86315	Medium-quality	Genome-fragment	82.84
DBV040000356	previously identified within our lab	145662	Medium-quality	Genome-fragment	80.03
DBV040000366	previously identified within our lab	145901	Medium-quality	Genome-fragment	89.3
DBV040000383	previously identified within our lab	106279	Complete	High-quality	100
DBV040000386	previously identified within our lab	112223	High-quality	High-quality	100
DBV040000417	previously identified within our lab	136499	High-quality	High-quality	100
DBV040000499	previously identified within our lab	94285	High-quality	High-quality	90.48
DBV040000576	previously identified within our lab	112611	Complete	High-quality	100
DBV040000612	previously identified within our lab	110452	High-quality	High-quality	100
DBV040000646	previously identified within our lab	108212	High-quality	High-quality	100
DBV040000657	previously identified within our lab	110330	High-quality	High-quality	100
DBV040000712	previously identified within our lab	114283	High-quality	High-quality	100
DBV040000742	previously identified within our lab	106480	High-quality	High-quality	100
DBV040000948	previously identified within our lab	104767	Medium-quality	Genome-fragment	64.72
DBV040000952	previously identified within our lab	144208	Medium-quality	Genome-fragment	79.91
DBV040001101	previously identified within our lab	105594	Complete	High-quality	100
DBV040001376	previously identified within our lab	92279	Complete	High-quality	100
DBV040001507	previously identified within our lab	106176	Complete	High-quality	100
DBV040001644	previously identified within our lab	102218	Complete	High-quality	100
DBV040001652	previously identified within our lab	95512	Complete	High-quality	100
DBV040002283	previously identified within our lab	99731	Complete	High-quality	100
DBV040002285	previously identified within our lab	97247	Complete	High-quality	100
DBV040002843	previously identified within our lab	98505	Complete	High-quality	100
DBV040008396	previously identified within our lab	185738	High-quality	High-quality	100
DBV040008458	previously identified within our lab	180370	High-quality	High-quality	100
DBV040008536	previously identified within our lab	96301	High-quality	High-quality	98.18
DBV040008537	previously identified within our lab	108466	High-quality	High-quality	100
DBV040008678	previously identified within our lab	102527	High-quality	High-quality	98.17
DBV040008695	previously identified within our lab	112090	Medium-quality	Genome-fragment	75.52
DBV040008696	previously identified within our lab	93170	High-quality	High-quality	91.6
DBV040008750	previously identified within our lab	127944	High-quality	High-quality	100
DBV040008968	previously identified within our lab	102483	Complete	High-quality	100
DBV040009031	previously identified within our lab	103572	Complete	High-quality	100
DBV040009569	previously identified within our lab	100557	Complete	High-quality	100
DBV050000293	previously identified within our lab	108142	Complete	High-quality	100
DBV050000314	previously identified within our lab	204522	High-quality	High-quality	100
DBV050000318	previously identified within our lab	115355	Complete	High-quality	100
DBV050000340	previously identified within our lab	121193	High-quality	High-quality	100
DBV050000373	previously identified within our lab	114682	High-quality	High-quality	100
DBV050000391	previously identified within our lab	116938	High-quality	High-quality	100
DBV050000422	previously identified within our lab	114129	High-quality	High-quality	100
DBV050000507	previously identified within our lab	103120	Complete	High-quality	100
DBV050000516	previously identified within our lab	107326	High-quality	High-quality	100
DBV050000529	previously identified within our lab	107037	Complete	High-quality	100
DBV050000535	previously identified within our lab	74971	Medium-quality	Genome-fragment	73.8
DBV050000543	previously identified within our lab	123202	High-quality	High-quality	100
DBV050000574	previously identified within our lab	112972	Complete	High-quality	100
DBV050000578	previously identified within our lab	102906	Complete	High-quality	100
DBV050000588	previously identified within our lab	93332	Complete	High-quality	100
DBV050000704	previously identified within our lab	94271	Complete	High-quality	100
DBV050000738	previously identified within our lab	96146	High-quality	High-quality	100
DBV050000744	previously identified within our lab	97576	Complete	High-quality	100
DBV050000783	previously identified within our lab	113534	High-quality	High-quality	100
DBV050000785	previously identified within our lab	110118	Complete	High-quality	100
DBV050000786	previously identified within our lab	111341	High-quality	High-quality	100
DBV050000800	previously identified within our lab	103968	High-quality	High-quality	100
DBV050000830	previously identified within our lab	112053	High-quality	High-quality	100
DBV050000832	previously identified within our lab	100125	Complete	High-quality	100
DBV050000862	previously identified within our lab	100734	High-quality	High-quality	98.96
DBV050000979	previously identified within our lab	95060	Complete	High-quality	100
DBV050001029	previously identified within our lab	99614	Complete	High-quality	100
DBV050001115	previously identified within our lab	100134	Complete	High-quality	100
DBV050001158	previously identified within our lab	96453	Complete	High-quality	100
DBV050001200	previously identified within our lab	102132	Complete	High-quality	100
DBV050001292	previously identified within our lab	101656	Complete	High-quality	100
DBV050001297	previously identified within our lab	106523	Complete	High-quality	100
DBV050001306	previously identified within our lab	99650	Complete	High-quality	100
DBV050001412	previously identified within our lab	91710	Medium-quality	Genome-fragment	88.02
DBV050001459	previously identified within our lab	96813	Complete	High-quality	100
DBV050001678	previously identified within our lab	95220	Complete	High-quality	100
DBV050001690	previously identified within our lab	96882	Complete	High-quality	100
DBV050001799	previously identified within our lab	134646	High-quality	High-quality	100
DBV050001876	previously identified within our lab	90467	Complete	High-quality	100
DBV050002011	previously identified within our lab	97015	Complete	High-quality	100
DBV050002028	previously identified within our lab	101546	Complete	High-quality	100
DBV050002079	previously identified within our lab	94435	Complete	High-quality	100
DBV050002197	previously identified within our lab	99420	Complete	High-quality	100
DBV050002242	previously identified within our lab	89963	Complete	High-quality	100
DBV050002247	previously identified within our lab	89015	High-quality	High-quality	100
DBV050002289	previously identified within our lab	102589	High-quality	High-quality	100
DBV050002438	previously identified within our lab	96799	High-quality	High-quality	94.37
DBV050002470	previously identified within our lab	85953	High-quality	High-quality	91.88
DBV050002526	previously identified within our lab	89051	High-quality	High-quality	95.31
DBV050002528	previously identified within our lab	95071	High-quality	High-quality	91.32
DBV050002529	previously identified within our lab	70549	Medium-quality	Genome-fragment	69.46
DBV050002573	previously identified within our lab	78402	Medium-quality	Genome-fragment	82.11
DBV050002576	previously identified within our lab	77068	Medium-quality	Genome-fragment	71.77
DBV050002887	previously identified within our lab	84402	Medium-quality	Genome-fragment	88.05
DBV050002947	previously identified within our lab	78398	Medium-quality	Genome-fragment	77.67
DBV050008305	previously identified within our lab	98789	Medium-quality	Genome-fragment	57.45
DBV050008418	previously identified within our lab	100885	Complete	High-quality	100
DBV050008433	previously identified within our lab	137316	High-quality	High-quality	100
DBV050008500	previously identified within our lab	106218	High-quality	High-quality	100
DBV050008511	previously identified within our lab	107184	Complete	High-quality	100
DBV050008545	previously identified within our lab	112160	High-quality	High-quality	100
DBV050008605	previously identified within our lab	110431	High-quality	High-quality	100
DBV050008626	previously identified within our lab	119641	High-quality	High-quality	100
DBV050008698	previously identified within our lab	109294	Complete	High-quality	100
DBV050008716	previously identified within our lab	189476	High-quality	High-quality	100
DBV050008817	previously identified within our lab	106494	Complete	High-quality	100
DBV050008925	previously identified within our lab	112517	High-quality	High-quality	100
DBV050008927	previously identified within our lab	108491	High-quality	High-quality	100
DBV050008929	previously identified within our lab	106694	High-quality	High-quality	100
DBV050008981	previously identified within our lab	100473	High-quality	High-quality	100
DBV050009204	previously identified within our lab	152706	High-quality	High-quality	100
DBV050009849	previously identified within our lab	109696	High-quality	High-quality	100
DBV060000051	previously identified within our lab	108413	Complete	High-quality	100
DBV060000096	previously identified within our lab	108719	High-quality	High-quality	100
DBV060000105	previously identified within our lab	104067	Complete	High-quality	100
DBV060000106	previously identified within our lab	111328	Complete	High-quality	100
DBV060000126	previously identified within our lab	106120	Complete	High-quality	100
DBV060000153	previously identified within our lab	107144	High-quality	High-quality	100
DBV060000160	previously identified within our lab	109191	High-quality	High-quality	100
DBV060000166	previously identified within our lab	107491	Complete	High-quality	100
DBV060000244	previously identified within our lab	99502	Complete	High-quality	100
DBV060000260	previously identified within our lab	99629	Complete	High-quality	100
DBV060000346	previously identified within our lab	99648	Complete	High-quality	100
DBV060002128	previously identified within our lab	109849	High-quality	High-quality	100
DBV070001143	previously identified within our lab	95500	Complete	High-quality	100
DBV070001179	previously identified within our lab	107772	High-quality	High-quality	100
DBV070001200	previously identified within our lab	100700	High-quality	High-quality	99.1
DBV070001246	previously identified within our lab	100450	High-quality	High-quality	100
DBV070001317	previously identified within our lab	108035	High-quality	High-quality	100
DBV070001388	previously identified within our lab	113093	High-quality	High-quality	100
DBV070001500	previously identified within our lab	107940	High-quality	High-quality	100
DBV070001574	previously identified within our lab	105054	Complete	High-quality	100
DBV070001675	previously identified within our lab	103643	High-quality	High-quality	100
DBV070001683	previously identified within our lab	106791	High-quality	High-quality	100
DBV070001709	previously identified within our lab	111202	High-quality	High-quality	100
DBV070001762	previously identified within our lab	110729	High-quality	High-quality	100
DBV070001969	previously identified within our lab	101522	High-quality	High-quality	100
DBV070002107	previously identified within our lab	91756	High-quality	High-quality	100
DBV070002326	previously identified within our lab	102507	High-quality	High-quality	100
DBV070002608	previously identified within our lab	104682	Complete	High-quality	100
DBV070002693	previously identified within our lab	125928	High-quality	High-quality	100
DBV070002730	previously identified within our lab	101805	High-quality	High-quality	100
DBV070002812	previously identified within our lab	97087	Complete	High-quality	100
DBV070002873	previously identified within our lab	127530	High-quality	High-quality	100
DBV070003184	previously identified within our lab	89440	Medium-quality	Genome-fragment	86.58
DBV070003239	previously identified within our lab	98293	High-quality	High-quality	96.75
DBV070003415	previously identified within our lab	101148	Complete	High-quality	100
DBV070003544	previously identified within our lab	99145	High-quality	High-quality	96.41
DBV070003661	previously identified within our lab	104096	High-quality	High-quality	100
DBV070003768	previously identified within our lab	97421	High-quality	High-quality	98.81
DBV070003829	previously identified within our lab	76444	Medium-quality	Genome-fragment	81.41
DBV070004097	previously identified within our lab	76427	Medium-quality	Genome-fragment	83.98
DBV070004178	previously identified within our lab	95443	High-quality	High-quality	94.12
DBV070004947	previously identified within our lab	86331	Medium-quality	Genome-fragment	84.92
DBV070004969	previously identified within our lab	83841	High-quality	High-quality	91.83
DBV070014807	previously identified within our lab	110036	Complete	High-quality	100
DBV070014877	previously identified within our lab	101167	High-quality	High-quality	99.76
DBV070014909	previously identified within our lab	110312	High-quality	High-quality	100
DBV070014922	previously identified within our lab	94129	High-quality	High-quality	92.47
DBV070014924	previously identified within our lab	83582	Medium-quality	Genome-fragment	82.21
DBV070015068	previously identified within our lab	103386	High-quality	High-quality	98.25
DBV070015069	previously identified within our lab	161585	High-quality	High-quality	100
DBV070015148	previously identified within our lab	104229	Complete	High-quality	100
DBV070015201	previously identified within our lab	106669	Complete	High-quality	100
DBV070015276	previously identified within our lab	100256	High-quality	High-quality	100
DBV070015328	previously identified within our lab	92848	High-quality	High-quality	100
DBV070015684	previously identified within our lab	98050	High-quality	High-quality	100
DBV070016124	previously identified within our lab	108172	High-quality	High-quality	100
DBV070016492	previously identified within our lab	72136	Medium-quality	Genome-fragment	70.81
SWV080001352	previously identified within our lab	230473	High-quality	High-quality	100
SWV080001361	previously identified within our lab	118590	High-quality	High-quality	100
SWV080001578	previously identified within our lab	113412	Complete	High-quality	100
SWV080001619	previously identified within our lab	107164	High-quality	High-quality	100
SWV080001641	previously identified within our lab	105909	High-quality	High-quality	100
SWV090000067	previously identified within our lab	118294	Complete	High-quality	100
SWV090000093	previously identified within our lab	100779	Complete	High-quality	100
SWV090000435	previously identified within our lab	97516	High-quality	High-quality	96.25
SWV090000458	previously identified within our lab	98085	Complete	High-quality	100
SWV100000127	previously identified within our lab	117512	Complete	High-quality	100
SWV100000163	previously identified within our lab	117652	High-quality	High-quality	100
SWV100000167	previously identified within our lab	113848	High-quality	High-quality	100
SWV100000580	previously identified within our lab	99646	Complete	High-quality	100
SWV100001078	previously identified within our lab	104838	Complete	High-quality	100
SWV100001270	previously identified within our lab	100251	Complete	High-quality	100
SWV100004781	previously identified within our lab	171143	Complete	High-quality	100
SWV100004943	previously identified within our lab	100452	Complete	High-quality	100
SWV100005381	previously identified within our lab	104389	Complete	High-quality	100
SWV100005734	previously identified within our lab	77741	Medium-quality	Genome-fragment	76.72
BMXFF03v114877	previously identified within our lab	101248	Complete	High-quality	100
BMXFF03v14368	previously identified within our lab	100186	High-quality	High-quality	94.83
BMXFF03v88784	previously identified within our lab	154217	High-quality	High-quality	92.75
BMXFF03v58417	previously identified within our lab	100286	Complete	High-quality	100
BMXFF03v48475	previously identified within our lab	100169	Complete	High-quality	100
BMXFF03v138779	previously identified within our lab	100691	Complete	High-quality	100
BMXFF04v97690	previously identified within our lab	188247	Complete	High-quality	100
BMXFF04v9282	previously identified within our lab	97492	Complete	High-quality	100
BMXFF04v90736	previously identified within our lab	123930	Medium-quality	Genome-fragment	67.95
BMXFF04v108449	previously identified within our lab	100441	High-quality	High-quality	98.95
BMXFF04v60867	previously identified within our lab	93897	High-quality	High-quality	98.84
BMXFF04v48180	previously identified within our lab	97506	High-quality	High-quality	92.81
BMXFF04v324672	previously identified within our lab	107865	Complete	High-quality	100
BMXFF06v531424	previously identified within our lab	100190	Complete	High-quality	100
BMXFF06v59079	previously identified within our lab	104758	Complete	High-quality	100
BMXFF06v63999	previously identified within our lab	107647	High-quality	High-quality	100
BMXFF06v109126	previously identified within our lab	83277	Medium-quality	Genome-fragment	80.69
BMXFF06v323857	previously identified within our lab	97525	Complete	High-quality	100
BMXFF06v571640	previously identified within our lab	193648	Complete	High-quality	100
BMXFF08v589489	previously identified within our lab	95370	Complete	High-quality	100
BMXFF08v30967	previously identified within our lab	156367	Complete	High-quality	100
BMXFF08v31363	previously identified within our lab	96171	High-quality	High-quality	93.74
BMXFF08v530218	previously identified within our lab	107155	High-quality	High-quality	100
BMXFF08v488498	previously identified within our lab	90328	Complete	High-quality	100
BMXFF08v52335	previously identified within our lab	99170	Complete	High-quality	100
BMXFF08v603661	previously identified within our lab	101111	Complete	High-quality	100
BMXFF08v603719	previously identified within our lab	96734	Complete	High-quality	100
BMXFH03v104779	previously identified within our lab	85444	Medium-quality	Genome-fragment	89.29
BMXFH03v100422	previously identified within our lab	70269	Medium-quality	Genome-fragment	77.26
BMXFH03v148565	previously identified within our lab	100272	Complete	High-quality	100
BMXFM03v110950	previously identified within our lab	76204	Medium-quality	Genome-fragment	75.87
BMXFM03v27935	previously identified within our lab	100691	Complete	High-quality	100
BMXFM04v49294	previously identified within our lab	188247	Complete	High-quality	100
BMXFM04v2525	previously identified within our lab	102186	Complete	High-quality	100
BMXFM04v319616	previously identified within our lab	100227	Complete	High-quality	100
BMXFM04v475285	previously identified within our lab	104196	Complete	High-quality	100
BMXFM06v56775	previously identified within our lab	104716	High-quality	High-quality	100
BMXFM06v91791	previously identified within our lab	97611	Complete	High-quality	100
BMXFM06v360211	previously identified within our lab	85041	Medium-quality	Genome-fragment	83.83
BMXFM08v529192	previously identified within our lab	98136	Complete	High-quality	100
BMXFM08v275039	previously identified within our lab	95371	Complete	High-quality	100
BMXFM08v432496	previously identified within our lab	104171	High-quality	High-quality	100
BMXFM08v237853	previously identified within our lab	112084	High-quality	High-quality	100
BMXFM08v297768	previously identified within our lab	75007	Medium-quality	Genome-fragment	70.22
BMXFM08v42878	previously identified within our lab	109942	Medium-quality	Genome-fragment	62.48
BMXFM08v24629	previously identified within our lab	90423	Complete	High-quality	100
BMXFM08v9827	previously identified within our lab	81788	Medium-quality	Genome-fragment	80.09
BMXFM08v480079	previously identified within our lab	96136	High-quality	High-quality	93.72
BMXFM08v781988	previously identified within our lab	101114	Complete	High-quality	100
BMXFM08v292856	previously identified within our lab	98056	Complete	High-quality	100
BMXMF01v117968	previously identified within our lab	72379	Medium-quality	Genome-fragment	71.37
BMXMF01v132201	previously identified within our lab	109653	Medium-quality	Genome-fragment	62.61
BMXMF01v75797	previously identified within our lab	101304	High-quality	High-quality	100
BMXMF01v52586	previously identified within our lab	96468	High-quality	High-quality	94.04
BMXMF01v9986	previously identified within our lab	94155	High-quality	High-quality	100
BMXMF01v57603	previously identified within our lab	97194	High-quality	High-quality	97.75
BMXMF01v24983	previously identified within our lab	100691	Complete	High-quality	100
BMXMF01v119519	previously identified within our lab	92442	Complete	High-quality	100
BMXMF01v16563	previously identified within our lab	86527	High-quality	High-quality	98.62
BMXMF01v40504	previously identified within our lab	101443	Complete	High-quality	100
BMXMF01v139927	previously identified within our lab	98553	Complete	High-quality	100
BMXMF01v150686	previously identified within our lab	90954	Complete	High-quality	100
BMXMF01v187965	previously identified within our lab	98600	Complete	High-quality	100
BMXMF01v187976	previously identified within our lab	101103	Complete	High-quality	100
BMXMF01v187977	previously identified within our lab	100269	Complete	High-quality	100
BMXMF02v140586	previously identified within our lab	93502	High-quality	High-quality	100
BMXMF02v27224	previously identified within our lab	93149	High-quality	High-quality	100
BMXMF02v199506	previously identified within our lab	97880	Complete	High-quality	100
BMXMF02v310204	previously identified within our lab	100195	Complete	High-quality	100
BMXMF05v10072	previously identified within our lab	162713	Complete	High-quality	100
BMXMF05v97461	previously identified within our lab	130167	High-quality	High-quality	100
BMXMF05v322326	previously identified within our lab	113242	Medium-quality	Genome-fragment	63.85
BMXMF05v42579	previously identified within our lab	102868	Complete	High-quality	100
BMXMF05v266169	previously identified within our lab	98423	Complete	High-quality	100
BMXMF05v344904	previously identified within our lab	98895	Complete	High-quality	100
BMXMF05v179605	previously identified within our lab	91057	Complete	High-quality	100
BMXMF07v184304	previously identified within our lab	99155	Complete	High-quality	100
BMXMF07v1208	previously identified within our lab	78179	Medium-quality	Genome-fragment	79.57
BMXMF07v81134	previously identified within our lab	101912	Complete	High-quality	100
BMXMF07v94353	previously identified within our lab	84230	Medium-quality	Genome-fragment	86.62
BMXMF07v5380	previously identified within our lab	102892	Complete	High-quality	100
BMXMF07v214122	previously identified within our lab	95158	High-quality	High-quality	94.02
BMXMF07v523343	previously identified within our lab	97798	Complete	High-quality	100
BMXMF10v116285	previously identified within our lab	78177	Medium-quality	Genome-fragment	82.03
BMXMF10v157681	previously identified within our lab	93381	Complete	High-quality	100
BMXMF10v163708	previously identified within our lab	178069	Complete	High-quality	100
BMXMF10v157934	previously identified within our lab	102079	High-quality	High-quality	98.81
BMXMF10v53371	previously identified within our lab	94181	High-quality	High-quality	100
BMXMF10v141196	previously identified within our lab	74748	Medium-quality	Genome-fragment	75.86
BMXMF10v158948	previously identified within our lab	93742	High-quality	High-quality	100
BMXMF10v231753	previously identified within our lab	99790	Complete	High-quality	100
BMXMH01v29553	previously identified within our lab	93074	High-quality	High-quality	100
BMXMH01v41312	previously identified within our lab	100856	High-quality	High-quality	99.27
BMXMH01v33375	previously identified within our lab	101477	Complete	High-quality	100
BMXMH01v55697	previously identified within our lab	100274	Complete	High-quality	100
BMXMH02v513471	previously identified within our lab	97215	Complete	High-quality	100
BMXMH02v461972	previously identified within our lab	101034	High-quality	High-quality	99.42
BMXMH02v243412	previously identified within our lab	102107	High-quality	High-quality	100
BMXMH02v811484	previously identified within our lab	100267	Complete	High-quality	100
BMXMH05v65036	previously identified within our lab	83551	Medium-quality	Genome-fragment	89.43
BMXMH05v1019151	previously identified within our lab	100293	Complete	High-quality	100
BMXMM01v459686	previously identified within our lab	178340	High-quality	High-quality	100
BMXMM01v319186	previously identified within our lab	112640	Medium-quality	Genome-fragment	60.12
BMXMM02v309444	previously identified within our lab	74692	Medium-quality	Genome-fragment	82.32
BMXMM02v121349	previously identified within our lab	136781	High-quality	High-quality	100
BMXMM05v401977	previously identified within our lab	162869	Complete	High-quality	100
BMXMM05v348690	previously identified within our lab	95284	High-quality	High-quality	100
BMXMM05v807561	previously identified within our lab	185651	High-quality	High-quality	100
BMXMM05v962124	previously identified within our lab	99809	Complete	High-quality	100
BMXMM07v294268	previously identified within our lab	79578	Medium-quality	Genome-fragment	81.42
BMXMM07v369957	previously identified within our lab	95160	High-quality	High-quality	94.02
BMXMM07v704795	previously identified within our lab	101916	Complete	High-quality	100
BMXMM07v151967	previously identified within our lab	98292	Complete	High-quality	100
BMXMM07v734609	previously identified within our lab	102880	Complete	High-quality	100
BMXMM10v171613	previously identified within our lab	86204	Medium-quality	Genome-fragment	84.35
BMXMM10v221369	previously identified within our lab	102334	Complete	High-quality	100
BMXMM10v344330	previously identified within our lab	96189	Complete	High-quality	100
BMXMM10v346225	previously identified within our lab	101565	High-quality	High-quality	98.48
BMXMM10v274429	previously identified within our lab	87849	Complete	High-quality	100
BMXMM10v446122	previously identified within our lab	94079	High-quality	High-quality	100
BMXMM10v410671	previously identified within our lab	90960	Complete	High-quality	100
DBFF02v55680	previously identified within our lab	80513	Medium-quality	Genome-fragment	86.26
DBFF02v16494	previously identified within our lab	93061	High-quality	High-quality	92.06
DBFF02v34375	previously identified within our lab	116291	High-quality	High-quality	100
DBFF02v54566	previously identified within our lab	90398	Complete	High-quality	100
DBFF02v363502	previously identified within our lab	102518	Complete	High-quality	100
DBFF03v127496	previously identified within our lab	99224	Complete	High-quality	100
DBFF03v62660	previously identified within our lab	96871	Complete	High-quality	100
DBFF03v48226	previously identified within our lab	177876	High-quality	High-quality	100
DBFF04v34468	previously identified within our lab	83692	Medium-quality	Genome-fragment	82.8
DBFF04v436626	previously identified within our lab	88978	High-quality	High-quality	95.11
DBFF04v388066	previously identified within our lab	119617	High-quality	High-quality	100
DBFF04v656849	previously identified within our lab	103281	High-quality	High-quality	100
DBFF04v197495	previously identified within our lab	89520	High-quality	High-quality	95.26
DBFF06v10879	previously identified within our lab	89983	Complete	High-quality	100
DBFF06v29487	previously identified within our lab	174484	Complete	High-quality	100
DBFF06v8678	previously identified within our lab	78853	Medium-quality	Genome-fragment	79.92
DBFF06v91041	previously identified within our lab	145225	Medium-quality	Genome-fragment	83.53
DBFF06v72983	previously identified within our lab	102051	High-quality	High-quality	100
DBFF06v76612	previously identified within our lab	76388	Medium-quality	Genome-fragment	84.6
DBFF06v97954	previously identified within our lab	101017	Complete	High-quality	100
DBFF08v96263	previously identified within our lab	104151	Complete	High-quality	100
DBFF08v74420	previously identified within our lab	96156	High-quality	High-quality	95.6
DBFH04v627974	previously identified within our lab	120370	Complete	High-quality	100
DBFH08v249191	previously identified within our lab	97569	Complete	High-quality	100
DBFM02v309274	previously identified within our lab	190567	High-quality	High-quality	100
DBFM02v420225	previously identified within our lab	105423	Complete	High-quality	100
DBFM02v267999	previously identified within our lab	99847	Complete	High-quality	100
DBFM03v12873	previously identified within our lab	91232	Complete	High-quality	100
DBFM03v85326	previously identified within our lab	114986	High-quality	High-quality	100
DBFM04v143430	previously identified within our lab	102126	High-quality	High-quality	100
DBFM04v232043	previously identified within our lab	131657	High-quality	High-quality	100
DBFM04v546633	previously identified within our lab	89054	Complete	High-quality	100
DBFM04v807687	previously identified within our lab	89208	High-quality	High-quality	95.74
DBFM04v123673	previously identified within our lab	90574	High-quality	High-quality	97.31
DBFM06v64067	previously identified within our lab	89983	Complete	High-quality	100
DBFM06v43446	previously identified within our lab	90066	Complete	High-quality	100
DBFM08v336474	previously identified within our lab	75021	Medium-quality	Genome-fragment	72.78
DBFM08v190501	previously identified within our lab	99726	High-quality	High-quality	99.32
DBFM08v318352	previously identified within our lab	95709	Complete	High-quality	100
DBMF01v270002	previously identified within our lab	77158	Medium-quality	Genome-fragment	83.15
DBMF05v117538	previously identified within our lab	73807	Medium-quality	Genome-fragment	77.2
DBMF05v85255	previously identified within our lab	108737	High-quality	High-quality	100
DBMF05v90597	previously identified within our lab	70268	Medium-quality	Genome-fragment	68.33
DBMF05v26661	previously identified within our lab	99157	High-quality	High-quality	93.48
DBMF05v158354	previously identified within our lab	98337	Complete	High-quality	100
DBMF05v131567	previously identified within our lab	82618	Medium-quality	Genome-fragment	82.39
DBMF05v43838	previously identified within our lab	95324	High-quality	High-quality	95.98
DBMF05v59784	previously identified within our lab	95923	Complete	High-quality	100
DBMF05v159178	previously identified within our lab	97402	Complete	High-quality	100
DBMF07v39155	previously identified within our lab	93935	Complete	High-quality	100
DBMF07v158326	previously identified within our lab	89716	Complete	High-quality	100
DBMF07v23820	previously identified within our lab	97758	High-quality	High-quality	100
DBMF07v153205	previously identified within our lab	82870	Medium-quality	Genome-fragment	80.28
DBMF07v17693	previously identified within our lab	94252	High-quality	High-quality	100
DBMF07v390079	previously identified within our lab	90096	Complete	High-quality	100
DBMH05v143344	previously identified within our lab	105276	Complete	High-quality	100
DBMH05v19058	previously identified within our lab	91755	Complete	High-quality	100
DBMH05v81943	previously identified within our lab	98751	Complete	High-quality	100
DBMM01v38955	previously identified within our lab	81550	Medium-quality	Genome-fragment	87.84
DBMM01v271626	previously identified within our lab	75867	Medium-quality	Genome-fragment	72.06
DBMM01v38190	previously identified within our lab	132580	Medium-quality	Genome-fragment	71.01
DBMM01v308552	previously identified within our lab	135659	Complete	High-quality	100
DBMM05v44323	previously identified within our lab	91773	Complete	High-quality	100
DBMM05v71404	previously identified within our lab	100437	Complete	High-quality	100
DBMM05v27950	previously identified within our lab	102796	High-quality	High-quality	100
DBMM05v135133	previously identified within our lab	95744	High-quality	High-quality	96.82
DBMM07v110020	previously identified within our lab	99691	Complete	High-quality	100
DBMM07v239360	previously identified within our lab	91144	High-quality	High-quality	97.66
DBMM07v138950	previously identified within our lab	100688	High-quality	High-quality	98.95
DBMM07v145778	previously identified within our lab	76377	Medium-quality	Genome-fragment	77.07
DBMM07v249026	previously identified within our lab	92351	High-quality	High-quality	100
DKLLFF10v919299	previously identified within our lab	89578	Complete	High-quality	100
DKLLFF10v327391	previously identified within our lab	102517	Complete	High-quality	100
DKLLFF10v417095	previously identified within our lab	106265	Medium-quality	Genome-fragment	61.89
DKLLFF10v745046	previously identified within our lab	98004	High-quality	High-quality	100
DKLLFF10v330634	previously identified within our lab	98113	Complete	High-quality	100
DKLLFF10v539596	previously identified within our lab	97984	High-quality	High-quality	100
DKLLFF11v404881	previously identified within our lab	96471	Complete	High-quality	100
DKLLFF11v364536	previously identified within our lab	91470	Complete	High-quality	100
DKLLFF11v607329	previously identified within our lab	93712	High-quality	High-quality	93.46
DKLLFF11v49785	previously identified within our lab	79595	Medium-quality	Genome-fragment	78.44
DKLLFF11v254080	previously identified within our lab	101097	Complete	High-quality	100
DKLLFF11v257351	previously identified within our lab	89847	High-quality	High-quality	94.57
DKLLFF11v806246	previously identified within our lab	98215	Complete	High-quality	100
DKLLFH07v383934	previously identified within our lab	90583	High-quality	High-quality	91.62
DKLLFM07v674534	previously identified within our lab	80901	Medium-quality	Genome-fragment	80.05
DKLLFM07v765752	previously identified within our lab	97815	High-quality	High-quality	96.23
DKLLFM07v335180	previously identified within our lab	87660	Medium-quality	Genome-fragment	86.37
DKLLFM07v279970	previously identified within our lab	76756	Medium-quality	Genome-fragment	77.11
DKLLFM07v807361	previously identified within our lab	155112	Medium-quality	Genome-fragment	89.61
DKLLFM07v1158433	previously identified within our lab	98218	Complete	High-quality	100
DKLLFM10v1336621	previously identified within our lab	92984	High-quality	High-quality	93.61
DKLLFM10v1103776	previously identified within our lab	89781	Medium-quality	Genome-fragment	51.47
DKLLFM10v13911	previously identified within our lab	98218	Complete	High-quality	100
DKLLFM10v508984	previously identified within our lab	101076	Complete	High-quality	100
DKLLFM10v956080	previously identified within our lab	95494	Complete	High-quality	100
DKLLFM10v726742	previously identified within our lab	102613	High-quality	High-quality	99.57
DKLLFM11v853164	previously identified within our lab	98215	Complete	High-quality	100
DKLLFM11v158192	previously identified within our lab	72419	Medium-quality	Genome-fragment	71.31
DKLLFM11v577356	previously identified within our lab	119260	High-quality	High-quality	100
DKLLFM11v731269	previously identified within our lab	89258	Complete	High-quality	100
DKLLFM11v343599	previously identified within our lab	96483	Complete	High-quality	100
DKLLFM11v519443	previously identified within our lab	72464	Medium-quality	Genome-fragment	71.78
DKLLFM11v125391	previously identified within our lab	92573	Medium-quality	Genome-fragment	52.38
DKLLFM11v129652	previously identified within our lab	91318	High-quality	High-quality	91.93
DKLLMF02v275483	previously identified within our lab	98216	Complete	High-quality	100
DKLLMF02v974644	previously identified within our lab	71846	Medium-quality	Genome-fragment	70.65
DKLLMF02v255997	previously identified within our lab	97672	Complete	High-quality	100
DKLLMF02v1172334	previously identified within our lab	123975	Medium-quality	Genome-fragment	86.77
DKLLMF03v57919	previously identified within our lab	88026	Complete	High-quality	100
DKLLMF03v282789	previously identified within our lab	86081	Medium-quality	Genome-fragment	84.91
DKLLMF03v62752	previously identified within our lab	108857	Medium-quality	Genome-fragment	61.59
DKLLMF03v195903	previously identified within our lab	103595	Complete	High-quality	100
DKLLMF03v742012	previously identified within our lab	101099	Complete	High-quality	100
DKLLMF06v93615	previously identified within our lab	92452	High-quality	High-quality	90.32
DKLLMF06v513089	previously identified within our lab	72451	Medium-quality	Genome-fragment	71.31
DKLLMF06v423146	previously identified within our lab	70027	Medium-quality	Genome-fragment	69.28
DKLLMF06v479444	previously identified within our lab	84205	High-quality	High-quality	90.32
DKLLMF06v688983	previously identified within our lab	88646	High-quality	High-quality	94.1
DKLLMF06v725560	previously identified within our lab	98218	Complete	High-quality	100
DKLLMH06v260384	previously identified within our lab	87859	Complete	High-quality	100
DKLLMM02v561772	previously identified within our lab	98218	Complete	High-quality	100
DKLLMM02v182957	previously identified within our lab	72698	Medium-quality	Genome-fragment	71.5
DKLLMM03v717596	previously identified within our lab	98221	Complete	High-quality	100
DKLLMM03v123449	previously identified within our lab	91648	High-quality	High-quality	90.45
DKLLMM03v10410	previously identified within our lab	91698	Complete	High-quality	100
DKLLMM03v11017	previously identified within our lab	100978	High-quality	High-quality	99.92
DKLLMM03v380886	previously identified within our lab	91701	High-quality	High-quality	90.28
DKLLMM03v176192	previously identified within our lab	90065	Medium-quality	Genome-fragment	88.56
DKLLMM03v914305	previously identified within our lab	84053	Medium-quality	Genome-fragment	85.13
DKLLMM03v916059	previously identified within our lab	110213	Complete	High-quality	100
DKLLMM06v200604	previously identified within our lab	100043	High-quality	High-quality	100
DKLLMM06v806134	previously identified within our lab	71716	Medium-quality	Genome-fragment	70.95
DKLLMM06v283343	previously identified within our lab	98216	Complete	High-quality	100
DKLLMM06v636453	previously identified within our lab	83248	Medium-quality	Genome-fragment	81.62
DKYYFF08v314448	previously identified within our lab	75252	Medium-quality	Genome-fragment	74.37
DKYYFF08v914722	previously identified within our lab	99073	Complete	High-quality	100
DKYYFF08v268901	previously identified within our lab	91286	High-quality	High-quality	94.05
DKYYFF08v299409	previously identified within our lab	125345	Medium-quality	Genome-fragment	73.16
DKYYFF08v767288	previously identified within our lab	116227	High-quality	High-quality	100
DKYYFF08v978680	previously identified within our lab	70323	Medium-quality	Genome-fragment	74.12
DKYYFF08v672598	previously identified within our lab	96725	Complete	High-quality	100
DKYYFF09v353611	previously identified within our lab	84438	Medium-quality	Genome-fragment	83.53
DKYYFF09v21405	previously identified within our lab	83215	Medium-quality	Genome-fragment	81.76
DKYYFF09v707066	previously identified within our lab	99030	Complete	High-quality	100
DKYYFF09v515647	previously identified within our lab	100725	High-quality	High-quality	99.47
DKYYFF09v245181	previously identified within our lab	85464	Medium-quality	Genome-fragment	88.93
DKYYFF09v384046	previously identified within our lab	101109	Complete	High-quality	100
DKYYFF09v405143	previously identified within our lab	71755	Medium-quality	Genome-fragment	69.85
DKYYFF09v16766	previously identified within our lab	100493	High-quality	High-quality	99.98
DKYYFF09v781473	previously identified within our lab	98220	Complete	High-quality	100
DKYYFF12v625790	previously identified within our lab	83002	Medium-quality	Genome-fragment	87.34
DKYYFF12v782395	previously identified within our lab	119455	Medium-quality	Genome-fragment	69.73
DKYYFF12v225641	previously identified within our lab	98175	High-quality	High-quality	100
DKYYFF12v329823	previously identified within our lab	156032	Complete	High-quality	100
DKYYFF12v510054	previously identified within our lab	71316	Medium-quality	Genome-fragment	70.56
DKYYFF12v892367	previously identified within our lab	101087	Complete	High-quality	100
DKYYFM08v798587	previously identified within our lab	70783	Medium-quality	Genome-fragment	71.53
DKYYFM08v645952	previously identified within our lab	99073	Complete	High-quality	100
DKYYFM08v739397	previously identified within our lab	93258	High-quality	High-quality	93.89
DKYYFM08v1019835	previously identified within our lab	98408	High-quality	High-quality	94.4
DKYYFM08v11730	previously identified within our lab	101168	High-quality	High-quality	100
DKYYFM08v1024023	previously identified within our lab	140004	Medium-quality	Genome-fragment	81.9
DKYYFM08v574110	previously identified within our lab	102992	Complete	High-quality	100
DKYYFM09v138341	previously identified within our lab	107088	High-quality	High-quality	100
DKYYFM09v843777	previously identified within our lab	94794	High-quality	High-quality	91.98
DKYYFM09v410488	previously identified within our lab	98085	High-quality	High-quality	96.36
DKYYFM09v600939	previously identified within our lab	95774	High-quality	High-quality	96.86
DKYYFM09v899152	previously identified within our lab	97991	High-quality	High-quality	100
DKYYFM09v421355	previously identified within our lab	96373	High-quality	High-quality	93.78
DKYYFM12v717715	previously identified within our lab	80287	Medium-quality	Genome-fragment	78.82
DKYYFM12v190987	previously identified within our lab	98218	Complete	High-quality	100
DKYYFM12v621946	previously identified within our lab	89069	High-quality	High-quality	91.03
DKYYFM12v249401	previously identified within our lab	74832	Medium-quality	Genome-fragment	73.63
DKYYMF01v586	previously identified within our lab	87081	Complete	High-quality	100
DKYYMF01v208073	previously identified within our lab	94488	Complete	High-quality	100
DKYYMF01v497328	previously identified within our lab	87522	Complete	High-quality	100
DKYYMF01v259746	previously identified within our lab	106700	High-quality	High-quality	100
DKYYMF01v538847	previously identified within our lab	119437	Medium-quality	Genome-fragment	69.72
DKYYMF04v500242	previously identified within our lab	98218	Complete	High-quality	100
DKYYMF04v721867	previously identified within our lab	95218	Complete	High-quality	100
DKYYMF04v138395	previously identified within our lab	105220	High-quality	High-quality	100
DKYYMF04v360255	previously identified within our lab	96637	High-quality	High-quality	95.2
DKYYMF05v607868	previously identified within our lab	70153	Medium-quality	Genome-fragment	69.42
DKYYMF05v331959	previously identified within our lab	101746	High-quality	High-quality	100
DKYYMF05v538965	previously identified within our lab	94626	High-quality	High-quality	93.08
DKYYMF05v40025	previously identified within our lab	94720	High-quality	High-quality	93.16
DKYYMF05v575287	previously identified within our lab	103342	Complete	High-quality	100
DKYYMF05v454263	previously identified within our lab	98215	Complete	High-quality	100
DKYYMF05v196473	previously identified within our lab	89131	High-quality	High-quality	91.51
DKYYMF05v219693	previously identified within our lab	88151	Medium-quality	Genome-fragment	86.79
DKYYMM01v706569	previously identified within our lab	91831	High-quality	High-quality	94.14
DKYYMM01v261501	previously identified within our lab	94689	High-quality	High-quality	93.12
DKYYMM01v121169	previously identified within our lab	70575	Medium-quality	Genome-fragment	69.53
DKYYMM01v825921	previously identified within our lab	99097	High-quality	High-quality	100
DKYYMM05v1222900	previously identified within our lab	95514	Medium-quality	Genome-fragment	54.05
DKYYMM05v285588	previously identified within our lab	96734	High-quality	High-quality	95.16
DKYYMM05v160351	previously identified within our lab	79228	Medium-quality	Genome-fragment	77.98
DKYYMM05v129913	previously identified within our lab	98321	High-quality	High-quality	100
DKYYMM05v789237	previously identified within our lab	102376	High-quality	High-quality	100
DKYYMM05v72869	previously identified within our lab	103912	Complete	High-quality	100
DKYYMM05v893418	previously identified within our lab	89110	High-quality	High-quality	91.49
DKYYMM05v425315	previously identified within our lab	70272	Medium-quality	Genome-fragment	69.52
DKYYMM05v999588	previously identified within our lab	95406	Complete	High-quality	100
QHF9FF09v291548	previously identified within our lab	99847	Complete	High-quality	100
QHF9FF09v444741	previously identified within our lab	148645	Complete	High-quality	100
QHF9FF09v58052	previously identified within our lab	98161	Complete	High-quality	100
QHF9FM09v485647	previously identified within our lab	166890	Complete	High-quality	100
QHF9FM09v1265865	previously identified within our lab	95370	Complete	High-quality	100
NWFF03v451305	previously identified within our lab	89672	Medium-quality	Genome-fragment	88.77
NWFF03v472684	previously identified within our lab	95967	High-quality	High-quality	98.1
NWFF03v519589	previously identified within our lab	89226	High-quality	High-quality	97.71
NWFF03v478780	previously identified within our lab	97624	Complete	High-quality	100
NWFF03v90456	previously identified within our lab	101583	High-quality	High-quality	100
NWFF03v402345	previously identified within our lab	101806	Complete	High-quality	100
NWFF03v58123	previously identified within our lab	87263	Medium-quality	Genome-fragment	88.17
NWFF03v448312	previously identified within our lab	101513	Complete	High-quality	100
NWFF04v519	previously identified within our lab	98182	Complete	High-quality	100
NWFF04v292686	previously identified within our lab	98014	Complete	High-quality	100
NWFF04v460333	previously identified within our lab	100137	Complete	High-quality	100
NWFF04v153165	previously identified within our lab	105249	High-quality	High-quality	100
NWFF04v32116	previously identified within our lab	87172	High-quality	High-quality	94.24
NWFF04v589022	previously identified within our lab	100983	High-quality	High-quality	99.42
NWFF04v618310	previously identified within our lab	91925	Complete	High-quality	100
NWFF05v35794	previously identified within our lab	99257	High-quality	High-quality	98.03
NWFF05v83414	previously identified within our lab	75931	Medium-quality	Genome-fragment	81.44
NWFF05v95358	previously identified within our lab	98252	Complete	High-quality	100
NWFF05v191751	previously identified within our lab	97498	Complete	High-quality	100
NWFF05v31689	previously identified within our lab	81134	Medium-quality	Genome-fragment	87.19
NWFF05v296244	previously identified within our lab	93854	Complete	High-quality	100
NWFF06v820882	previously identified within our lab	91074	Medium-quality	Genome-fragment	89.7
NWFF06v1713696	previously identified within our lab	102752	High-quality	High-quality	100
NWFF06v2214708	previously identified within our lab	103510	Complete	High-quality	100
NWFF06v514511	previously identified within our lab	98888	Complete	High-quality	100
NWFF06v1167326	previously identified within our lab	96874	Complete	High-quality	100
NWMF01v85936	previously identified within our lab	82524	Medium-quality	Genome-fragment	81.57
NWMF01v410835	previously identified within our lab	103067	Complete	High-quality	100
NWMF01v3644	previously identified within our lab	98645	High-quality	High-quality	97.66
NWMF01v244241	previously identified within our lab	104008	High-quality	High-quality	100
NWMF01v491991	previously identified within our lab	95703	High-quality	High-quality	93.93
NWMF02v57839	previously identified within our lab	93400	Complete	High-quality	100
NWMF02v117398	previously identified within our lab	99828	Complete	High-quality	100
NWMF02v752313	previously identified within our lab	98095	High-quality	High-quality	96.77
NWMF02v171478	previously identified within our lab	98004	Complete	High-quality	100
NWMF02v857787	previously identified within our lab	95725	Complete	High-quality	100
NWMF02v857794	previously identified within our lab	100383	Complete	High-quality	100
NWMF07v1399	previously identified within our lab	85648	High-quality	High-quality	91.94
NWMF07v739412	previously identified within our lab	106056	High-quality	High-quality	100
NWMF07v386237	previously identified within our lab	96367	Complete	High-quality	100
NWMF07v359784	previously identified within our lab	95468	High-quality	High-quality	96.07
NWMF07v32524	previously identified within our lab	88001	Complete	High-quality	100
NWMF07v584532	previously identified within our lab	100489	High-quality	High-quality	99.51
NWMF07v404461	previously identified within our lab	90118	Complete	High-quality	100
NWMF08v1026502	previously identified within our lab	98931	High-quality	High-quality	98.72
NWMF08v1142874	previously identified within our lab	89581	High-quality	High-quality	91.93
NWMF08v226483	previously identified within our lab	96518	High-quality	High-quality	98.7
NWMF08v1577392	previously identified within our lab	107937	High-quality	High-quality	100
NWMF08v450447	previously identified within our lab	103512	Complete	High-quality	100
SWFF02v27044	previously identified within our lab	95959	Complete	High-quality	100
SWFF04v109279	previously identified within our lab	161639	Medium-quality	Genome-fragment	86.18
SWFF04v157362	previously identified within our lab	91793	High-quality	High-quality	90.53
SWFF04v188757	previously identified within our lab	98539	Complete	High-quality	100
SWFF06v102891	previously identified within our lab	97592	High-quality	High-quality	93.43
SWFH04v62583	previously identified within our lab	97565	Complete	High-quality	100
SWFM02v47133	previously identified within our lab	90060	Medium-quality	Genome-fragment	88.43
SWFM04v74679	previously identified within our lab	102338	High-quality	High-quality	100
SWFM04v113163	previously identified within our lab	99139	High-quality	High-quality	98.94
SWFM04v6692	previously identified within our lab	86389	Medium-quality	Genome-fragment	85.26
SWFM06v9202	previously identified within our lab	104555	High-quality	High-quality	100
SWFM06v38426	previously identified within our lab	98957	High-quality	High-quality	97.45
SWFM06v70823	previously identified within our lab	168624	Complete	High-quality	100
SWMF01v100251	previously identified within our lab	96890	Complete	High-quality	100
SWMF05v101877	previously identified within our lab	165680	Medium-quality	Genome-fragment	88.34
SWMF05v169586	previously identified within our lab	101264	Medium-quality	Genome-fragment	56.09
SWMH05v38276	previously identified within our lab	89391	Medium-quality	Genome-fragment	88.54
BMXFF04m150739	previously identified within our lab	92913	High-quality	High-quality	97.8
BMXFF04m227541	previously identified within our lab	91685	High-quality	High-quality	98.48
BMXFF04m65061	previously identified within our lab	90332	Medium-quality	Genome-fragment	89.4
BMXFF06m823759	previously identified within our lab	97698	Complete	High-quality	100
BMXFF06m1489575	previously identified within our lab	158688	Complete	High-quality	100
BMXFF06m221127	previously identified within our lab	130631	Medium-quality	Genome-fragment	67.46
BMXFF06m1828571	previously identified within our lab	184274	Complete	High-quality	100
BMXFF06m2035656	previously identified within our lab	99408	High-quality	High-quality	97.86
BMXFF06m152395	previously identified within our lab	118327	High-quality	High-quality	100
BMXFF08m690685	previously identified within our lab	94927	High-quality	High-quality	96.33
BMXFF08m503679	previously identified within our lab	116700	Medium-quality	Genome-fragment	68.92
BMXFM03m8344	previously identified within our lab	101252	Complete	High-quality	100
BMXFM03m5894	previously identified within our lab	100284	Complete	High-quality	100
BMXFM04m812485	previously identified within our lab	107921	High-quality	High-quality	100
BMXFM06m1453357	previously identified within our lab	92895	Complete	High-quality	100
BMXFM06m1796734	previously identified within our lab	102280	Complete	High-quality	100
BMXFM06m2318373	previously identified within our lab	102881	Complete	High-quality	100
BMXFM08m606936	previously identified within our lab	97524	High-quality	High-quality	98.22
BMXMF02m79072	previously identified within our lab	100346	High-quality	High-quality	99.31
BMXMF05m1198202	previously identified within our lab	140016	Medium-quality	Genome-fragment	79.31
BMXMF07m302169	previously identified within our lab	91030	High-quality	High-quality	99.85
BMXMF07m1127187	previously identified within our lab	95309	High-quality	High-quality	100
BMXMF10m119552	previously identified within our lab	94307	High-quality	High-quality	100
BMXMF10m991704	previously identified within our lab	101229	High-quality	High-quality	98.15
BMXMM02m33454	previously identified within our lab	181716	Complete	High-quality	100
BMXMM02m564631	previously identified within our lab	100272	Complete	High-quality	100
BMXMM07m1971000	previously identified within our lab	92301	Complete	High-quality	100
BMXMM10m724283	previously identified within our lab	102335	Complete	High-quality	100
BMXMM10m25870	previously identified within our lab	100622	Medium-quality	Genome-fragment	56.63
BMXMM10m349552	previously identified within our lab	93302	Complete	High-quality	100
BMXMM10m1078780	previously identified within our lab	92730	High-quality	High-quality	99.66
DBFF02m535956	previously identified within our lab	87455	Medium-quality	Genome-fragment	86.14
DBFF02m434523	previously identified within our lab	95626	Medium-quality	Genome-fragment	55
DBFF02m2057037	previously identified within our lab	105277	High-quality	High-quality	100
DBFF03m646197	previously identified within our lab	168267	High-quality	High-quality	92.67
DBFF03m409322	previously identified within our lab	77186	Medium-quality	Genome-fragment	76.03
DBFF04m177109	previously identified within our lab	96699	High-quality	High-quality	95.71
DBFF04m265278	previously identified within our lab	71737	Medium-quality	Genome-fragment	76.97
DBFF06m65879	previously identified within our lab	90343	High-quality	High-quality	99.28
DBFF06m84175	previously identified within our lab	108072	High-quality	High-quality	100
DBFF08m356892	previously identified within our lab	93765	High-quality	High-quality	94.27
DBFF08m1061647	previously identified within our lab	89721	Complete	High-quality	100
DBFH06m181278	previously identified within our lab	97456	High-quality	High-quality	93.28
DBFM02m366227	previously identified within our lab	90276	Medium-quality	Genome-fragment	88.62
DBFM03m12540	previously identified within our lab	94952	High-quality	High-quality	95.91
DBFM03m28443	previously identified within our lab	99488	Complete	High-quality	100
DBFM03m406790	previously identified within our lab	96219	Complete	High-quality	100
DBFM06m68494	previously identified within our lab	89732	Medium-quality	Genome-fragment	87.41
DBFM08m933496	previously identified within our lab	90261	Medium-quality	Genome-fragment	87.21
DBFM08m1524484	previously identified within our lab	168846	Complete	High-quality	100
DBMF05m375010	previously identified within our lab	108414	High-quality	High-quality	100
DBMF07m1072151	previously identified within our lab	81713	Medium-quality	Genome-fragment	80.33
DBMF07m1471905	previously identified within our lab	103235	Complete	High-quality	100
DBMF07m425347	previously identified within our lab	86305	High-quality	High-quality	92.85
DBMF07m2148111	previously identified within our lab	95760	High-quality	High-quality	96.6
DBMF07m428107	previously identified within our lab	89937	High-quality	High-quality	94.11
DBMF07m178827	previously identified within our lab	91009	High-quality	High-quality	100
DBMF07m1447062	previously identified within our lab	98239	High-quality	High-quality	100
DBMF07m2652655	previously identified within our lab	88937	Complete	High-quality	100
DBMM01m17750	previously identified within our lab	135655	Complete	High-quality	100
DBMM05m422744	previously identified within our lab	95842	High-quality	High-quality	96.59
DBMM05m162156	previously identified within our lab	99067	Complete	High-quality	100
DBMM05m392726	previously identified within our lab	92117	High-quality	High-quality	98.48
DBMM07m1154688	previously identified within our lab	77673	Medium-quality	Genome-fragment	78.81
DBMM07m101358	previously identified within our lab	92060	Complete	High-quality	100
DBMM07m390622	previously identified within our lab	74050	Medium-quality	Genome-fragment	80.91
DBMM07m28851	previously identified within our lab	91200	High-quality	High-quality	100
DKLLFF10m252781	previously identified within our lab	72554	Medium-quality	Genome-fragment	71.43
DKLLFF10m956885	previously identified within our lab	108022	High-quality	High-quality	100
DKLLFF10m285547	previously identified within our lab	112600	Medium-quality	Genome-fragment	65.57
DKLLFF10m1645014	previously identified within our lab	70259	Medium-quality	Genome-fragment	69.51
DKLLFF11m753001	previously identified within our lab	106404	High-quality	High-quality	100
DKLLFF11m1539837	previously identified within our lab	84390	High-quality	High-quality	90.59
DKLLFM10m634402	previously identified within our lab	72519	Medium-quality	Genome-fragment	71.41
DKLLFM11m1232801	previously identified within our lab	72983	Medium-quality	Genome-fragment	71.86
DKLLMF02m1837603	previously identified within our lab	100175	Medium-quality	Genome-fragment	57.06
DKLLMF02m193529	previously identified within our lab	124306	Medium-quality	Genome-fragment	86.85
DKLLMF02m138497	previously identified within our lab	98180	High-quality	High-quality	100
DKLLMF02m310572	previously identified within our lab	74528	Medium-quality	Genome-fragment	73.33
DKLLMF02m1567948	previously identified within our lab	71340	Medium-quality	Genome-fragment	70.58
DKLLMF02m608250	previously identified within our lab	89808	Medium-quality	Genome-fragment	88.29
DKLLMF02m454636	previously identified within our lab	97383	High-quality	High-quality	95.83
DKLLMF03m323705	previously identified within our lab	90713	Medium-quality	Genome-fragment	89.38
DKLLMF03m947898	previously identified within our lab	76262	Medium-quality	Genome-fragment	75.02
DKLLMF03m1471140	previously identified within our lab	73594	Medium-quality	Genome-fragment	71.04
DKLLMF03m85429	previously identified within our lab	126959	Medium-quality	Genome-fragment	72.86
DKLLMF03m2063170	previously identified within our lab	101111	Complete	High-quality	100
DKLLMF06m503716	previously identified within our lab	72451	Medium-quality	Genome-fragment	71.31
DKLLMF06m652699	previously identified within our lab	85077	High-quality	High-quality	91.26
DKLLMF06m1404898	previously identified within our lab	92144	High-quality	High-quality	90.02
DKLLMF06m621106	previously identified within our lab	85461	Medium-quality	Genome-fragment	87.89
DKLLMM02m1430090	previously identified within our lab	88368	Medium-quality	Genome-fragment	87
DKLLMM02m1360199	previously identified within our lab	87407	Medium-quality	Genome-fragment	85.53
DKLLMM03m1789986	previously identified within our lab	85919	High-quality	High-quality	92.52
DKLLMM03m1522223	previously identified within our lab	92426	Complete	High-quality	100
DKLLMM03m1468461	previously identified within our lab	88187	Complete	High-quality	100
DKLLMM03m782076	previously identified within our lab	101104	Complete	High-quality	100
DKLLMM06m619937	previously identified within our lab	72753	Medium-quality	Genome-fragment	71.61
DKYYFF08m1859626	previously identified within our lab	88373	Medium-quality	Genome-fragment	87.02
DKYYFF08m423238	previously identified within our lab	102992	Complete	High-quality	100
DKYYFF09m515905	previously identified within our lab	77561	Medium-quality	Genome-fragment	83.56
DKYYFF09m881380	previously identified within our lab	91507	Medium-quality	Genome-fragment	89.82
DKYYFF09m1802508	previously identified within our lab	72530	Medium-quality	Genome-fragment	71.39
DKYYFF09m1047545	previously identified within our lab	100924	High-quality	High-quality	99.75
DKYYFF09m539758	previously identified within our lab	98881	High-quality	High-quality	91.18
DKYYFF09m865970	previously identified within our lab	101118	High-quality	High-quality	99.87
DKYYFF12m1399188	previously identified within our lab	87887	Complete	High-quality	100
DKYYFF12m1551552	previously identified within our lab	102110	Complete	High-quality	100
DKYYFM08m556095	previously identified within our lab	99913	High-quality	High-quality	96.95
DKYYFM09m994661	previously identified within our lab	99030	Complete	High-quality	100
DKYYFM09m996291	previously identified within our lab	89761	High-quality	High-quality	94.76
DKYYFM09m315098	previously identified within our lab	109520	High-quality	High-quality	100
DKYYFM09m2115316	previously identified within our lab	74532	Medium-quality	Genome-fragment	73.52
DKYYFM09m598545	previously identified within our lab	75347	Medium-quality	Genome-fragment	72.96
DKYYFM09m2229401	previously identified within our lab	100641	Complete	High-quality	100
DKYYFM09m1670029	previously identified within our lab	98122	High-quality	High-quality	100
DKYYFM12m837808	previously identified within our lab	89071	Medium-quality	Genome-fragment	87.57
DKYYFM12m1446783	previously identified within our lab	85266	Medium-quality	Genome-fragment	84.02
DKYYMF01m1032367	previously identified within our lab	72233	Medium-quality	Genome-fragment	71.08
DKYYMF01m1919684	previously identified within our lab	98067	High-quality	High-quality	100
DKYYMF04m488523	previously identified within our lab	159629	High-quality	High-quality	92.9
DKYYMF05m196102	previously identified within our lab	103342	Complete	High-quality	100
DKYYMF05m1159809	previously identified within our lab	81425	Medium-quality	Genome-fragment	80.11
DKYYMF05m686953	previously identified within our lab	90984	High-quality	High-quality	97.62
DKYYMM01m1603111	previously identified within our lab	72677	Medium-quality	Genome-fragment	71.52
DKYYMM01m855209	previously identified within our lab	78604	Medium-quality	Genome-fragment	84.29
DKYYMM04m1357174	previously identified within our lab	101842	Complete	High-quality	100
DKYYMM04m508666	previously identified within our lab	89248	High-quality	High-quality	91.63
DKYYMM05m1464891	previously identified within our lab	103342	Complete	High-quality	100
DKYYMM05m1158265	previously identified within our lab	88237	Medium-quality	Genome-fragment	86.9
NWFF03m259939	previously identified within our lab	97079	Complete	High-quality	100
NWFF03m1124966	previously identified within our lab	101534	Complete	High-quality	100
NWFF03m49201	previously identified within our lab	101556	High-quality	High-quality	98.37
NWFF03m1668063	previously identified within our lab	87265	Medium-quality	Genome-fragment	88.18
NWFF03m1670358	previously identified within our lab	89171	High-quality	High-quality	90.47
NWFF03m1728835	previously identified within our lab	96654	Complete	High-quality	100
NWFF04m851464	previously identified within our lab	98150	High-quality	High-quality	97.38
NWFF04m783882	previously identified within our lab	91923	Complete	High-quality	100
NWFF05m1317002	previously identified within our lab	92003	High-quality	High-quality	90.47
NWFF05m1113236	previously identified within our lab	87153	Complete	High-quality	100
NWFF06m472769	previously identified within our lab	96059	Complete	High-quality	100
NWFF06m368329	previously identified within our lab	96901	Complete	High-quality	100
NWMF01m203726	previously identified within our lab	92947	High-quality	High-quality	91.57
NWMF02m657300	previously identified within our lab	88109	Complete	High-quality	100
NWMF02m752470	previously identified within our lab	99781	Complete	High-quality	100
NWMF07m1601440	previously identified within our lab	88028	Complete	High-quality	100
NWMF07m1005219	previously identified within our lab	102840	High-quality	High-quality	100
NWMF08m1192930	previously identified within our lab	94786	Complete	High-quality	100
SWFF02m730885	previously identified within our lab	169745	Complete	High-quality	100
SWFF04m142520	previously identified within our lab	97567	Complete	High-quality	100
SWFF04m683787	previously identified within our lab	101363	Complete	High-quality	100
SWFF06m423245	previously identified within our lab	93155	High-quality	High-quality	93.73
SWFF06m140849	previously identified within our lab	104512	High-quality	High-quality	100
SWFM02m72881	previously identified within our lab	169673	High-quality	High-quality	92.63
SWFM02m524468	previously identified within our lab	94259	Complete	High-quality	100
SWFM06m834139	previously identified within our lab	98984	High-quality	High-quality	97.47
SWFM06m14845	previously identified within our lab	104532	High-quality	High-quality	100
SWMF01m269949	previously identified within our lab	97321	Complete	High-quality	100
SWMF01m803591	previously identified within our lab	103995	Complete	High-quality	100
SWMM03m474962	previously identified within our lab	100302	Complete	High-quality	100
ERR1135178m92251	BGI	93501	Complete	High-quality	100
ERR1135178m138777	BGI	96626	Complete	High-quality	100
ERR1135178m205694	BGI	91906	Complete	High-quality	100
ERR1135180m289033	BGI	102159	Complete	High-quality	100
ERR1135186m126534	BGI	104813	Complete	High-quality	100
ERR1135187m216792	BGI	97965	High-quality	High-quality	100
ERR1135187m207133	BGI	94692	Complete	High-quality	100
ERR1135188m117418	BGI	99430	High-quality	High-quality	100
ERR1135188m70696	BGI	86941	Medium-quality	Genome-fragment	85.62
ERR1135189m172552	BGI	95290	High-quality	High-quality	93.78
ERR1135189m35825	BGI	87123	Medium-quality	Genome-fragment	85.79
ERR1135189m20212	BGI	105269	High-quality	High-quality	100
ERR1135190m130098	BGI	87341	Complete	High-quality	100
ERR1135191m161012	BGI	98337	High-quality	High-quality	100
ERR1135191m183118	BGI	97612	Complete	High-quality	100
ERR1135192m212452	BGI	97951	High-quality	High-quality	100
ERR1135193m41299	BGI	101999	High-quality	High-quality	100
ERR1135194m213662	BGI	98355	Complete	High-quality	100
ERR1135196m191329	BGI	97936	Complete	High-quality	100
ERR1135196m191341	BGI	89550	Complete	High-quality	100
ERR1135197m205021	BGI	98127	Complete	High-quality	100
ERR1135199m41545	BGI	72843	Medium-quality	Genome-fragment	72.42
ERR1135199m54864	BGI	93387	High-quality	High-quality	100
ERR1135199m17749	BGI	92634	Complete	High-quality	100
ERR1135199m167231	BGI	96845	Complete	High-quality	100
ERR1135200m223645	BGI	97580	High-quality	High-quality	96.07
ERR1135200m238504	BGI	97136	Complete	High-quality	100
ERR1135200m238505	BGI	87467	Complete	High-quality	100
ERR1135200m238507	BGI	97538	Complete	High-quality	100
ERR1135201m4079	BGI	86891	Medium-quality	Genome-fragment	85.57
ERR1135201m67253	BGI	94491	High-quality	High-quality	96.86
ERR1135201m286806	BGI	101565	Complete	High-quality	100
ERR1135202m181829	BGI	97976	Complete	High-quality	100
ERR1135203m112008	BGI	99767	High-quality	High-quality	98.2
ERR1135203m155756	BGI	97869	High-quality	High-quality	100
ERR1135204m185697	BGI	97111	High-quality	High-quality	99.87
ERR1135204m10518	BGI	86310	Complete	High-quality	100
ERR1135204m199528	BGI	101406	Complete	High-quality	100
ERR1135206m66590	BGI	97226	High-quality	High-quality	99.99
ERR1135209m4051	BGI	101822	High-quality	High-quality	100
ERR1135209m224078	BGI	95169	Complete	High-quality	100
ERR1135210m159491	BGI	83376	Medium-quality	Genome-fragment	85.75
ERR1135211m290391	BGI	97538	Complete	High-quality	100
ERR1135211m246368	BGI	101955	Complete	High-quality	100
ERR1135211m298262	BGI	92012	Complete	High-quality	100
ERR1135211m298264	BGI	92323	Complete	High-quality	100
ERR1135213m290588	BGI	91269	High-quality	High-quality	92.63
ERR1135213m320249	BGI	100130	Complete	High-quality	100
ERR1135215m85199	BGI	200764	Complete	High-quality	100
ERR1135215m162877	BGI	92606	Complete	High-quality	100
ERR1135216m160850	BGI	152365	High-quality	High-quality	90.72
ERR1135216m96768	BGI	93388	High-quality	High-quality	94.77
ERR1135218m159882	BGI	98238	High-quality	High-quality	98.1
ERR1135219m128158	BGI	101804	High-quality	High-quality	100
ERR1135220m174379	BGI	97866	Complete	High-quality	100
ERR1135223m249061	BGI	91364	High-quality	High-quality	90.32
ERR1135223m290590	BGI	98946	High-quality	High-quality	97.2
ERR1135223m292000	BGI	92108	Complete	High-quality	100
ERR1135225m199408	BGI	97176	High-quality	High-quality	100
ERR1135225m211027	BGI	97898	Complete	High-quality	100
ERR1135226m91565	BGI	73153	Medium-quality	Genome-fragment	75.82
ERR1135227m171138	BGI	76835	Medium-quality	Genome-fragment	87.15
ERR1135228m25196	BGI	97586	High-quality	High-quality	95.94
ERR1135228m237665	BGI	97768	Complete	High-quality	100
ERR1135228m237668	BGI	90569	Complete	High-quality	100
ERR1135230m122695	BGI	121430	Medium-quality	Genome-fragment	70.29
ERR1135231m28645	BGI	118816	High-quality	High-quality	100
ERR1135232m151020	BGI	92000	High-quality	High-quality	96.66
ERR1135232m211832	BGI	96837	Complete	High-quality	100
ERR1135233m141478	BGI	83216	Medium-quality	Genome-fragment	85.58
ERR1135234m77925	BGI	80732	Medium-quality	Genome-fragment	79.31
ERR1135237m146368	BGI	97571	High-quality	High-quality	95.92
ERR1135237m287050	BGI	96535	Complete	High-quality	100
ERR1135238m215459	BGI	94947	Complete	High-quality	100
ERR1135239m97015	BGI	75531	Medium-quality	Genome-fragment	78.87
ERR1135239m242627	BGI	102124	Complete	High-quality	100
ERR1135240m113142	BGI	103285	High-quality	High-quality	100
ERR1135240m80070	BGI	74153	Medium-quality	Genome-fragment	64.96
ERR1135241m14559	BGI	96203	Complete	High-quality	100
ERR1135243m91663	BGI	97871	Complete	High-quality	100
ERR1135247m157154	BGI	96211	High-quality	High-quality	99.72
ERR1135247m312936	BGI	92033	Complete	High-quality	100
ERR1135248m213348	BGI	95792	High-quality	High-quality	99.28
ERR1135249m31664	BGI	91887	High-quality	High-quality	96.54
ERR1135249m105327	BGI	92697	High-quality	High-quality	96.83
ERR1135250m204485	BGI	103005	Complete	High-quality	100
ERR1135253m27631	BGI	88700	Medium-quality	Genome-fragment	87.36
ERR1135255m88377	BGI	102049	Complete	High-quality	100
ERR1135258m244768	BGI	95996	Complete	High-quality	100
ERR1135261m124601	BGI	100604	Complete	High-quality	100
ERR1135263m122257	BGI	99536	Complete	High-quality	100
ERR1135264m101969	BGI	89537	High-quality	High-quality	96.19
ERR1135264m176127	BGI	86151	High-quality	High-quality	98.19
ERR1135264m41706	BGI	100919	High-quality	High-quality	99.14
ERR1135265m155694	BGI	86406	Medium-quality	Genome-fragment	84.96
ERR1135268m1423	BGI	85464	High-quality	High-quality	93.74
ERR1135269m178469	BGI	97342	Complete	High-quality	100
ERR1135269m51424	BGI	97405	Complete	High-quality	100
ERR1135270m25938	BGI	93887	High-quality	High-quality	96.18
ERR1135270m274843	BGI	96928	Complete	High-quality	100
ERR1135278m154050	BGI	97520	Complete	High-quality	100
ERR1135278m229017	BGI	97980	Complete	High-quality	100
ERR1135278m241006	BGI	114770	Complete	High-quality	100
ERR1135279m102863	BGI	99318	Complete	High-quality	100
ERR1135279m107598	BGI	97515	Complete	High-quality	100
ERR1135282m9638	BGI	97840	High-quality	High-quality	96.21
ERR1135283m284546	BGI	97980	Complete	High-quality	100
ERR1135283m284548	BGI	89095	Complete	High-quality	100
ERR1135284m241344	BGI	88963	Medium-quality	Genome-fragment	87.63
ERR1135284m365105	BGI	85243	Medium-quality	Genome-fragment	84.02
ERR1135285m408892	BGI	74521	Medium-quality	Genome-fragment	73.46
ERR1135288m39066	BGI	97452	Complete	High-quality	100
ERR1135291m68957	BGI	114797	High-quality	High-quality	99.05
ERR1135291m354481	BGI	97348	High-quality	High-quality	95.74
ERR1135293m107814	BGI	97752	High-quality	High-quality	96.14
ERR1135294m141047	BGI	110677	High-quality	High-quality	95.48
ERR1135294m247163	BGI	95464	Complete	High-quality	100
ERR1135295m151203	BGI	98743	High-quality	High-quality	100
ERR1135296m126958	BGI	162406	Complete	High-quality	100
ERR1135296m4594	BGI	72795	Medium-quality	Genome-fragment	80.23
ERR1135297m86446	BGI	97287	High-quality	High-quality	95.68
ERR1135298m147613	BGI	101057	Complete	High-quality	100
ERR1135298m39723	BGI	102276	High-quality	High-quality	100
ERR1135302m103723	BGI	98547	High-quality	High-quality	95.97
ERR1135307m259906	BGI	99434	High-quality	High-quality	97.72
ERR1135307m290035	BGI	91516	High-quality	High-quality	100
ERR1135308m333359	BGI	95004	High-quality	High-quality	93.48
ERR1135311m39922	BGI	97016	High-quality	High-quality	95.51
ERR1135312m354180	BGI	98165	High-quality	High-quality	99.2
ERR1135316m11793	BGI	92314	Medium-quality	Genome-fragment	89.53
ERR1135317m318746	BGI	96590	Complete	High-quality	100
ERR1135318m405755	BGI	74442	Medium-quality	Genome-fragment	73.02
ERR1135322m189725	BGI	116964	High-quality	High-quality	100
ERR1135322m111763	BGI	98205	High-quality	High-quality	96.42
ERR1135322m160919	BGI	89955	Medium-quality	Genome-fragment	88.44
ERR1135322m257691	BGI	70474	Medium-quality	Genome-fragment	74.52
ERR1135325m367370	BGI	110777	Medium-quality	Genome-fragment	63.41
ERR1135327m303925	BGI	87277	Complete	High-quality	100
ERR1135327m113654	BGI	148603	Medium-quality	Genome-fragment	82.35
ERR1135328m77164	BGI	103477	High-quality	High-quality	100
ERR1135330m209226	BGI	95899	High-quality	High-quality	99.39
ERR1135330m210794	BGI	90859	High-quality	High-quality	93.37
ERR1135343m211563	BGI	88049	Complete	High-quality	100
ERR1135351m51742	BGI	82592	High-quality	High-quality	93.68
ERR1135352m273566	BGI	95263	High-quality	High-quality	92.93
ERR1135353m196690	BGI	96606	High-quality	High-quality	94.96
ERR1135355m236389	BGI	105131	High-quality	High-quality	98.15
ERR1135359m193491	BGI	93746	Complete	High-quality	100
ERR1135362m292128	BGI	76794	Medium-quality	Genome-fragment	77.68
ERR1135362m241844	BGI	85403	High-quality	High-quality	91.29
ERR1135363m330156	BGI	87436	Medium-quality	Genome-fragment	86.32
ERR1135364m334893	BGI	100386	High-quality	High-quality	98.16
ERR1135365m76143	BGI	93424	High-quality	High-quality	100
ERR1135374m154372	BGI	154036	Medium-quality	Genome-fragment	89.9
ERR1135374m391481	BGI	95114	Complete	High-quality	100
ERR1135377m310061	BGI	96766	High-quality	High-quality	95.42
ERR1135377m365346	BGI	92635	Complete	High-quality	100
SRR14369138m8306	Canada	85976	High-quality	High-quality	98
SRR14369138m456877	Canada	95372	Complete	High-quality	100
SRR14369146m367715	Canada	92443	High-quality	High-quality	93.54
SRR14369160m180160	Canada	90130	High-quality	High-quality	92.45
SRR14369206m366292	Canada	91605	High-quality	High-quality	93.55
SRR14369219m682524	Canada	89337	Medium-quality	Genome-fragment	89.97
SRR14369227m326007	Canada	90364	High-quality	High-quality	91.03
SRR14369233m162005	Canada	88829	Medium-quality	Genome-fragment	89.48
SRR14369257m369830	Canada	96080	Complete	High-quality	100
SRR14369257m873225	Canada	89714	Complete	High-quality	100
SRR14369264m89206	Canada	90260	High-quality	High-quality	94.41
SRR21376881m384109	Canpa	106004	Complete	High-quality	100
SRR21376881m247659	Canpa	100528	Complete	High-quality	100
SRR21376883m214889	Canpa	97845	Complete	High-quality	100
SRR21376886m53826	Canpa	96320	Complete	High-quality	100
SRR21376886m522047	Canpa	97221	Complete	High-quality	100
SRR21376888m36370	Canpa	152103	Complete	High-quality	100
SRR21376888m459491	Canpa	97219	Complete	High-quality	100
SRR21376889m359185	Canpa	97476	High-quality	High-quality	95.53
SRR21376890m447682	Canpa	151919	Medium-quality	Genome-fragment	88.57
SRR21376890m486782	Canpa	98151	Complete	High-quality	100
SRR21376891m162770	Canpa	97186	Complete	High-quality	100
SRR21376893m202604	Canpa	103265	Complete	High-quality	100
SRR21376893m478166	Canpa	153083	Medium-quality	Genome-fragment	89.31
SRR21376894m279553	Canpa	75255	Medium-quality	Genome-fragment	79.2
SRR21376895m186704	Canpa	90146	Complete	High-quality	100
SRR21376897m238870	Canpa	105192	Complete	High-quality	100
SRR21376899m607541	Canpa	80321	Medium-quality	Genome-fragment	78.22
SRR21376899m408389	Canpa	78696	Medium-quality	Genome-fragment	77.78
SRR21376899m694336	Canpa	99180	Complete	High-quality	100
SRR21376902m311275	Canpa	99511	Complete	High-quality	100
SRR21376902m311278	Canpa	90053	Complete	High-quality	100
SRR21376903m107006	Canpa	106458	Complete	High-quality	100
SRR21376910m834355	Canpa	88497	Complete	High-quality	100
SRR8960100m65788	Gaio	102916	High-quality	High-quality	100
SRR8960100m32448	Gaio	97195	High-quality	High-quality	95.53
SRR8960106m17485	Gaio	100207	Complete	High-quality	100
SRR8960132m236296	Gaio	124670	Medium-quality	Genome-fragment	71.64
SRR8960134m129705	Gaio	98650	Complete	High-quality	100
SRR8960135m102011	Gaio	96225	High-quality	High-quality	100
SRR8960137m96402	Gaio	74681	Medium-quality	Genome-fragment	78.05
SRR8960170m45522	Gaio	93526	Complete	High-quality	100
SRR8960170m273546	Gaio	91611	High-quality	High-quality	98.45
SRR8960237m73135	Gaio	96277	High-quality	High-quality	97.44
SRR8960346m311449	Gaio	94348	Complete	High-quality	100
SRR8960349m251915	Gaio	98707	Complete	High-quality	100
SRR8960349m256744	Gaio	98268	Complete	High-quality	100
SRR8960350m27478	Gaio	80676	Medium-quality	Genome-fragment	79.64
SRR8960382m121468	Gaio	97971	High-quality	High-quality	96.26
SRR8960382m270568	Gaio	95923	Complete	High-quality	100
SRR8960382m270571	Gaio	100591	Complete	High-quality	100
SRR8960411m200065	Gaio	98103	Complete	High-quality	100
SRR8960466m141209	Gaio	103158	Complete	High-quality	100
SRR8960467m182778	Gaio	80966	Medium-quality	Genome-fragment	79.67
SRR8960467m426559	Gaio	86966	High-quality	High-quality	95.42
SRR8960468m146280	Gaio	89426	Complete	High-quality	100
SRR8960468m262613	Gaio	87861	Medium-quality	Genome-fragment	82.08
SRR8960512m205285	Gaio	103023	Complete	High-quality	100
SRR8960607m32179	Gaio	103725	High-quality	High-quality	100
SRR8960607m204772	Gaio	72565	Medium-quality	Genome-fragment	72.27
SRR8960607m98327	Gaio	90461	High-quality	High-quality	97.08
SRR8960607m293877	Gaio	103123	High-quality	High-quality	100
SRR8960653m389036	Gaio	91643	High-quality	High-quality	96.35
SRR8960653m387215	Gaio	92396	Medium-quality	Genome-fragment	89.64
SRR8960653m407252	Gaio	95399	Complete	High-quality	100
SRR8960694m90318	Gaio	82664	Medium-quality	Genome-fragment	88.76
SRR8960737m58641	Gaio	83524	Medium-quality	Genome-fragment	83.15
SRR8960737m183712	Gaio	87264	High-quality	High-quality	91.17
SRR8960737m168255	Gaio	96962	Complete	High-quality	100
SRR8960776m312552	Gaio	71628	Medium-quality	Genome-fragment	78.83
SRR8960816m49152	Gaio	88172	High-quality	High-quality	91.39
SRR8960816m163570	Gaio	122536	Medium-quality	Genome-fragment	73.67
SRR8960817m226966	Gaio	99125	Medium-quality	Genome-fragment	57.23
SRR8960821m497691	Gaio	84970	Complete	High-quality	100
SRR8960846m127633	Gaio	100777	High-quality	High-quality	99.39
SRR8960849m204995	Gaio	102194	Complete	High-quality	100
SRR8960849m206304	Gaio	98359	High-quality	High-quality	100
SRR8960849m279460	Gaio	98759	High-quality	High-quality	98.19
ERR11535044m70620	Ghana	88458	High-quality	High-quality	93.24
ERR11535044m40777	Ghana	96746	Complete	High-quality	100
ERR11535072m66344	Ghana	97215	Complete	High-quality	100
ERR11535072m451727	Ghana	136251	Complete	High-quality	100
ERR11535074m304373	Ghana	96894	High-quality	High-quality	95.3
ERR11535077m258360	Ghana	93684	High-quality	High-quality	98.42
ERR11535077m602841	Ghana	92136	Complete	High-quality	100
ERR11535079m271362	Ghana	77637	Medium-quality	Genome-fragment	84.68
ERR11535079m1089934	Ghana	84789	Medium-quality	Genome-fragment	83.95
ERR11535079m1107126	Ghana	97674	Complete	High-quality	100
ERR11535098m457840	Ghana	96910	High-quality	High-quality	96.73
ERR11535124m837797	Ghana	91954	Complete	High-quality	100
ERR11535192m421273	Ghana	97197	Complete	High-quality	100
ERR11535192m711163	Ghana	88768	High-quality	High-quality	92.86
ERR11535269m650686	Ghana	128626	High-quality	High-quality	100
ERR11535269m309889	Ghana	89867	High-quality	High-quality	91.47
ERR11535269m1151582	Ghana	95000	High-quality	High-quality	93.26
ERR11535340m267881	Ghana	98073	Complete	High-quality	100
ERR11535360m111813	Ghana	105678	Complete	High-quality	100
ERR11535360m631160	Ghana	85769	Medium-quality	Genome-fragment	84.06
ERR11535360m643179	Ghana	98214	Complete	High-quality	100
ERR11535410m149841	Ghana	95311	High-quality	High-quality	93.62
ERR11535641m797372	Ghana	153587	Medium-quality	Genome-fragment	87.51
ERR12020520m727073	Ghana	92381	Complete	High-quality	100
ERR12020521m1246051	Ghana	100224	Complete	High-quality	100
ERR12020521m1593462	Ghana	98448	Complete	High-quality	100
ERR12020522m919932	Ghana	72046	Medium-quality	Genome-fragment	69.86
ERR12020522m198947	Ghana	100040	Complete	High-quality	100
ERR12020522m796083	Ghana	98120	Complete	High-quality	100
ERR12020522m1183518	Ghana	142366	Medium-quality	Genome-fragment	83.2
ERR12020522m27905	Ghana	95393	High-quality	High-quality	92.87
ERR12020522m1194689	Ghana	89791	Complete	High-quality	100
ERR12020522m906339	Ghana	103561	Complete	High-quality	100
ERR12020522m572635	Ghana	98061	Complete	High-quality	100
ERR12020522m1202416	Ghana	95358	Complete	High-quality	100
ERR12020523m873678	Ghana	97233	Complete	High-quality	100
ERR12020523m1006923	Ghana	94712	High-quality	High-quality	97.6
ERR12020525m1320282	Ghana	91279	Complete	High-quality	100
ERR2204267m39208	Ireland	98009	Complete	High-quality	100
ERR2204835m1954	Ireland	85791	Medium-quality	Genome-fragment	87.98
ERR2204835m151665	Ireland	97277	Complete	High-quality	100
ERR2204836m312049	Ireland	96550	High-quality	High-quality	94.87
ERR2204837m296670	Ireland	95013	High-quality	High-quality	100
ERR2204838m20628	Ireland	76879	Medium-quality	Genome-fragment	82.68
ERR2204838m351197	Ireland	98444	Complete	High-quality	100
ERR2204838m392516	Ireland	105411	Complete	High-quality	100
ERR2204839m86398	Ireland	89337	Complete	High-quality	100
ERR2204839m332841	Ireland	147411	Medium-quality	Genome-fragment	87.22
ERR2204839m262384	Ireland	93237	Complete	High-quality	100
ERR2204839m335206	Ireland	85741	High-quality	High-quality	94.64
ERR2204839m249492	Ireland	78504	Medium-quality	Genome-fragment	79.26
ERR2204839m139955	Ireland	91950	High-quality	High-quality	98.68
ERR2204841m1753	Ireland	97277	Complete	High-quality	100
ERR2204841m306131	Ireland	89697	High-quality	High-quality	96.28
ERR2213192m44276	Ireland	74480	Medium-quality	Genome-fragment	76.62
ERR2213193m288762	Ireland	96416	High-quality	High-quality	100
ERR2213193m46333	Ireland	91026	Complete	High-quality	100
ERR2213193m76387	Ireland	91986	High-quality	High-quality	100
ERR2213193m277647	Ireland	73932	Medium-quality	Genome-fragment	77.56
ERR2213195m185966	Ireland	96357	Complete	High-quality	100
ERR2213196m61058	Ireland	89075	Complete	High-quality	100
ERR3393510_210024	korea	100637	High-quality	High-quality	98.92
ERR3393511_252044	korea	91937	Complete	High-quality	100
ERR3393512_808319	korea	84838	High-quality	High-quality	91.13
ERR3393512_1013622	korea	95874	Medium-quality	Genome-fragment	55.07
ERR3393513_53235	korea	99916	Complete	High-quality	100
ERR3393513_821339	korea	102509	Medium-quality	Genome-fragment	59.16
ERR3393513_171048	korea	91700	High-quality	High-quality	97.26
ERR3393513_173899	korea	91389	Medium-quality	Genome-fragment	89.89
ERR3393513_276793	korea	81440	Medium-quality	Genome-fragment	83.54
ERR3393514_665918	korea	99899	Complete	High-quality	100
ERR3393514_549813	korea	86995	High-quality	High-quality	90.4
ERR3393514_880901	korea	90141	Complete	High-quality	100
ERR3393514_880904	korea	95512	Complete	High-quality	100
ERR3393515_1006861	korea	98218	Complete	High-quality	100
ERR3393516_730969	korea	95314	Complete	High-quality	100
ERR3393518_650480	korea	97757	High-quality	High-quality	100
ERR3393519_71794	korea	144790	Medium-quality	Genome-fragment	80.99
ERR3393520_299794	korea	90751	High-quality	High-quality	93.23
ERR3393523_863420	korea	157027	Medium-quality	Genome-fragment	85.05
ERR3393525_76522	korea	80089	High-quality	High-quality	91.29
ERR3393525_634566	korea	121862	High-quality	High-quality	100
ERR3393526_583146	korea	106841	High-quality	High-quality	100
ERR3393526_525398	korea	89883	Complete	High-quality	100
ERR3393526_94122	korea	81077	Medium-quality	Genome-fragment	79.79
ERR3393526_1154111	korea	156049	Complete	High-quality	100
ERR3393533_102903	korea	101244	Complete	High-quality	100
ERR3393534_1239512	korea	96755	Complete	High-quality	100
ERR3393536_239776	korea	96053	Complete	High-quality	100
ERR3393536_410586	korea	78075	Medium-quality	Genome-fragment	74.47
ERR3393536_223988	korea	96251	High-quality	High-quality	94.64
ERR3393537_812394	korea	102650	High-quality	High-quality	100
ERR3393537_423190	korea	105205	High-quality	High-quality	100
ERR3393538_978905	korea	117561	High-quality	High-quality	100
ERR3393539_506239	korea	97832	Complete	High-quality	100
ERR3393539_923888	korea	102469	Complete	High-quality	100
ERR3393543_838663	korea	76685	Medium-quality	Genome-fragment	75.45
ERR3393544_1056543	korea	91206	Medium-quality	Genome-fragment	89.69
ERR3393544_79490	korea	96650	Complete	High-quality	100
ERR3393544_918070	korea	71658	Medium-quality	Genome-fragment	69.36
ERR3393544_547388	korea	96063	Complete	High-quality	100
ERR3393544_643972	korea	100869	Complete	High-quality	100
ERR3393544_1122190	korea	178942	Complete	High-quality	100
ERR3393545_207666	korea	94974	Medium-quality	Genome-fragment	88.36
ERR3393545_219843	korea	95384	High-quality	High-quality	93.93
SRR12268554_736190	tibet	97195	High-quality	High-quality	100
SRR12268554_711193	tibet	97877	Complete	High-quality	100
SRR12268554_1016716	tibet	100795	Complete	High-quality	100
SRR12268556_194228	tibet	95764	Complete	High-quality	100
SRR12268557_838523	tibet	103415	Complete	High-quality	100
SRR12268559_389966	tibet	98853	Complete	High-quality	100
SRR12268559_481918	tibet	94975	Medium-quality	Genome-fragment	88.59
SRR12268559_418034	tibet	99680	Complete	High-quality	100
SRR12268559_777587	tibet	97345	Complete	High-quality	100
SRR12268560_250453	tibet	170664	High-quality	High-quality	95.1
SRR12268560_345844	tibet	93327	Complete	High-quality	100
SRR12268560_792903	tibet	93279	Complete	High-quality	100
SRR12268561_386603	tibet	100787	Complete	High-quality	100
SRR12268561_428449	tibet	102828	High-quality	High-quality	100
SRR12268561_483810	tibet	194082	Complete	High-quality	100
SRR12268561_707052	tibet	88937	Complete	High-quality	100
SRR12268561_544570	tibet	99851	High-quality	High-quality	98.12
SRR12268562_1397518	tibet	105570	High-quality	High-quality	100
SRR12268563_2763	tibet	99042	High-quality	High-quality	97.68
SRR12268563_317096	tibet	91677	Complete	High-quality	100
SRR12268563_273537	tibet	88715	Complete	High-quality	100
SRR12268564_383170	tibet	90904	Medium-quality	Genome-fragment	81.23
SRR12268564_1053281	tibet	100382	Complete	High-quality	100
SRR12268564_1074380	tibet	93323	Complete	High-quality	100
SRR12268564_1074382	tibet	90661	Complete	High-quality	100
SRR17241587m207619	US	137320	Complete	High-quality	100
SRR17241587m98405	US	170530	High-quality	High-quality	98.09
SRR17241587m74013	US	100097	High-quality	High-quality	98.41
SRR17241587m838143	US	97210	Complete	High-quality	100
SRR17241589m669912	US	97365	Complete	High-quality	100
SRR17241589m45733	US	71746	Medium-quality	Genome-fragment	70.99
SRR17241589m766929	US	160340	Complete	High-quality	100
SRR17241590m460600	US	97267	High-quality	High-quality	94.15
SRR17241591m238528	US	137685	Complete	High-quality	100
SRR17241592m359011	US	90046	Medium-quality	Genome-fragment	88.79
SRR17241592m764446	US	97485	Complete	High-quality	100
SRR17241593m250533	US	137131	Complete	High-quality	100
SRR17241594m236659	US	91614	High-quality	High-quality	98.35
SRR17241595m189160	US	137631	Complete	High-quality	100
SRR17241596m219327	US	137664	Complete	High-quality	100

## Sheet: TableS1. Pig vOTU composition
vOTU representative	vOTU members
SWV080001352	SWV080001352,SWMF01m269949
DBV050000314	DBV050000314,SRR8960467m182778,DKYYFM09m2115316,NWFF05m1317002,SRR17241587m74013,SRR12268561_544570,ERR3393510_210024,DBV070014924,DBV070014922,DKLLFF10v330634,DBV070016492
ERR1135215m85199	ERR1135215m85199,BMXFF06v571640
BMXV010000479	BMXV010000479,BMXFF04v97690,BMXFM04v49294
BMXV030000188	BMXV030000188,BMXFM06v91791,ERR1135192m212452,ERR1135202m181829,ERR1135191m161012,BMXMF07v94353,BMXFM08v292856,NWMF02v171478,DKYYMM05v129913,DKYYFM12v190987,DKLLMM03v717596,DKYYFF09v781473,DKYYMF04v500242,BMXV020008564,NWFF06v1713696,ERR12020522m572635,ERR1135233m141478,BMXV010000727,DKYYMF05v454263,DKYYMF01m1919684,DKYYFM09m1670029,DKLLFF11v806246,DKYYFF12v225641,DKYYMM01v825921,DKLLMF06m621106,…
SRR12268561_483810	SRR12268561_483810,DBFM02v309274
BMXV010006028	BMXV010006028,BMXV020000464,BMXV020007573,BMXV020000341,BMXV010000696
DBV050008716	DBV050008716,ERR1135178m205694
BMXV010000538	BMXV010000538
DBV040008396	DBV040008396,DBFF03m646197
BMXMM05v807561	BMXMM05v807561,BMXV020000964
BMXFF06m1828571	BMXFF06m1828571
BMXV030006911	BMXV030006911,BMXV020008462
BMXMM02m33454	BMXMM02m33454,BMXMM01v319186
DBV040008458	DBV040008458
ERR3393544_1122190	ERR3393544_1122190,ERR3393523_863420
BMXMM01v459686	BMXMM01v459686,BMXMF05v322326,BMXMF10v163708,BMXMM10m25870
DBFF03v48226	DBFF03v48226
BMXV020000247	BMXV020000247,BMXMM05v401977,BMXMF05m1198202,BMXMF05v10072,BMXFF03v88784
DBFF06v29487	DBFF06v29487			High-quality
SWV100004781	SWV100004781,SWFM06v70823
SRR12268560_250453	previously identified within our lab
SRR17241587m98405	SRR17241587m98405
SWFF02m730885	SWFF02m730885,SWFM02m72881
DBFM08m1524484	DBFM08m1524484
QHF9FM09v485647	QHF9FM09v485647
SWMF05v101877	SWMF05v101877,SWFF04v109279
BMXV020000576	BMXV020000576
ERR1135296m126958	ERR1135296m126958
DBV070015069	DBV070015069,DBV070015068
BMXV030000696	BMXV030000696
SRR17241589m766929	SRR17241589m766929,ERR1135325m367370,SRR8960132m236296,DBFF02m434523,SRR8960817m226966,DKLLMF02m1837603,DBV050008305
DKYYMF04m488523	DKYYMF04m488523,DKYYFF08v299409,DKYYFF12v782395,DKLLFF10v417095,DKYYMM05v1222900,DKLLMF03v62752,DKLLFM07v807361,DKLLFM11v125391,DKLLFF10m285547,DKYYMF01v538847
BMXFF06m1489575	BMXFF06m1489575
BMXFF08v30967	BMXFF08v30967,BMXV030000991,BMXFM08v42878
ERR3393526_1154111	ERR3393526_1154111
DKYYFF12v329823	DKYYFF12v329823,DKYYFM08v1024023
ERR1135374m154372	ERR1135374m154372
ERR11535641m797372	ERR11535641m797372,ERR3393519_71794
SRR21376893m478166	SRR21376893m478166,SRR21376888m36370,SRR21376890m447682,ERR3393513_821339
DBV050009204	DBV050009204,DBV050002573,ERR1135199m17749
ERR1135216m160850	ERR1135216m160850
QHF9FF09v444741	QHF9FF09v444741
ERR1135327m113654	ERR1135327m113654
ERR2204839m332841	ERR2204839m332841
DBV040000366	DBV040000366,DBMM01v308552,DBMM01m17750
DBV040000356	DBV040000356
DBFF06v91041	DBFF06v91041,DKLLMF03m85429
DBV040000952	DBV040000952
ERR12020522m1183518	ERR12020522m1183518
BMXV020000089	BMXV020000089,BMXFF06v63999,BMXFM06v360211,BMXFF06m152395,BMXFM06m2318373,BMXMF05v42579,DKYYMM05v789237,DKYYMF05v331959
SRR17241591m238528	SRR17241591m238528,SRR17241595m189160,SRR17241596m219327,SRR17241587m207619,SRR17241593m250533,ERR11535072m451727,SRR8960816m163570
DBV050008433	DBV050008433
BMXMM02v121349	BMXMM02v121349,BMXMH01v33375,BMXV010000156,BMXFF04v108449,BMXMH02v243412,DBV050002438,SRR8960106m17485
DBV040000417	DBV040000417,DBFF03m409322
DBV050001799	DBV050001799,DBFF02v16494,DBFM02v267999
DBMM01v38190	DBMM01v38190
DBFM04v232043	DBFM04v232043
BMXFF06m221127	BMXFF06m221127
BMXMF05v97461	BMXMF05v97461,BMXMM05v962124,BMXMF01v187976
ERR11535269m650686	ERR11535269m650686
DBV040008750	DBV040008750,NWMF07v359784,NWFF06m472769
DBV070002873	DBV070002873
DBV070002693	DBV070002693
DKLLMF02m193529	DKLLMF02m193529,DKLLMM03m1468461,DKYYMF05v219693,DKLLMF02v1172334,DKYYFF09m1802508,DKYYFM12m1446783,DKLLMF03m323705,DKLLMH06v260384,DKLLMF03v57919,DKYYMF01v497328,DKYYFF12m1399188,DKLLMM02m1430090,DKLLFM07v335180,DKLLMM03v380886,DKYYFF08m1859626,DKYYMM01m1603111,DKLLFF10m252781,DKLLMF06m503716,DKLLMF06v513089,DKLLFM11m1232801,DKLLFM11v158192,DKLLMM06m619937,DKYYMF01m1032367,DKYYMM05m1158265,DKLLF…
BMXFF04v90736	BMXFF04v90736
DBV050000543	DBV050000543,DBFF02m535956,DBV050008500,DBV070001500,DBV050000535
ERR3393525_634566	ERR3393525_634566,ERR1135294m141047,ERR1135291m68957,ERR1135240m80070,ERR1135231m28645
ERR1135230m122695	ERR1135230m122695
DBV050000340	DBV050000340,DBFM08m933496
BMXV020007750	BMXV020007750
DBFH04v627974	DBFH04v627974
DBV050008626	DBV050008626,SRR12268563_317096
DBFF04v388066	DBFF04v388066,DBFM04v143430,DBV050000422,NWMF08v226483,ERR1135237m287050,ERR1135258m244768
DKLLFM11v577356	DKLLFM11v577356,DKLLFF11v49785
BMXV020007929	BMXV020007929,BMXV030007211,BMXV020001983
SWV080001361	SWV080001361,NWMF01v3644,BMXMF01v139927,BMXMM07v369957,BMXMF07v214122
SWV090000067	SWV090000067,SWFF04m683787,SWFM04v74679
SWV100000163	SWV100000163,SWV080001578
ERR3393538_978905	ERR3393538_978905
SWV100000127	SWV100000127,DBFH06m181278,SWV090000458,SWFF04v188757,SWFH04v62583,SWFF04m142520,DBFH08v249191,SWFF06v102891,DBV040000499,DKYYFM08v1019835,DBV040008678,DBMM01v271626,DBFM03m28443
ERR1135322m189725	ERR1135322m189725,ERR1135317m318746,SRR12268559_418034,ERR1135269m51424,ERR1135200m238504,BMXV020000482,SRR12268556_194228
DBV050000391	DBV050000391
BMXFF08m503679	BMXFF08m503679
DBFF02v34375	DBFF02v34375,DBV050000785
DKYYFF08v767288	DKYYFF08v767288,DKYYFM08m556095,DKYYFM08v574110,DKYYMM05v72869,DKYYFM09v843777,DKYYFF08m423238,DKLLFF10v327391,DKLLFM10v726742,DKYYFF12m1551552,DKLLFF11v254080,ERR1135298m147613
BMXV020000534	BMXV020000534,ERR12020522m1202416,BMXV020000113,BMXV030007043,BMXFF08m690685,QHF9FM09v1265865,BMXMM07v294268,ERR11535269m309889,BMXFF08v589489,BMXFM08v275039,ERR1135201m67253,ERR1135213m290588,DBMF07m2148111,DBV070015201,ERR1135209m224078,BMXMF07v1208,ERR3393514_880904
DBV050000318	DBV050000318,DBV050000373
BMXV020000214	BMXV020000214,BMXV020007686,BMXV030000670
BMXV020000074	BMXV020000074,BMXV030000743,BMXFF08v52335,BMXMF07v184304,BMXFF06m2035656,BMXV020007722
BMXV020000371	BMXV020000371
DBFM03v85326	DBFM03v85326
ERR1135278m241006	ERR1135278m241006
BMXV020007576	BMXV020007576,BMXMH05v65036,BMXMM05v348690,BMXV030000373
DBV040000712	DBV040000712,DBV040000576
BMXV020007684	BMXV020007684,BMXFF06m823759,BMXV030000345
BMXV010005940	BMXV010005940,BMXMH01v55697,BMXMM02m564631,BMXFH03v148565,BMXMH02v811484,BMXMF02m79072,BMXFM04v319616,BMXV030001336,BMXMF01v187977,BMXV030000468,BMXFM08v781988,DKLLMM03m782076,DKLLMM03v11017,DKYYFF09v384046,DKLLFM10v508984,DKYYFM08v11730,NWFF04v153165,DKLLMF03v742012,BMXFF08v603661,NWFF05v35794,DKLLMF03m2063170,DKYYFF09m1047545,DKYYFF12v892367,NWMF07v739412,SRR12268554_1016716
SWV100000167	SWV100000167
DBV050000783	DBV050000783
BMXV010000610	BMXV010000610,BMXFM04v2525,BMXFF03v14368
BMXV020007569	BMXV020007569
DBV070001388	DBV070001388,DBV050008927,DBMM07v110020,DBV070001762,DBV050000786,DBFM08v318352
DBV050000574	DBV050000574,DBV050008925
DBV040000386	DBV040000386
DBV050008545	DBV050008545
DBV040008695	DBV040008695,DBV040008696
BMXFM08v237853	BMXFM08v237853,BMXV030007073,BMXFF08v488498
DBV050000830	DBV050000830
BMXV020007644	BMXV020007644,BMXV010000806
BMXV010006357	BMXV010006357,BMXMH02v461972,BMXMH01v41312,BMXMF01v117968
BMXV020000522	BMXV020000522,BMXFM06m1796734,BMXMM10v221369,BMXMM10m724283,SRR8960846m127633
DBV060000106	DBV060000106
DBV070001709	DBV070001709
BMXV030006985	BMXV030006985,ERR11535098m457840
DBV040000612	DBV040000612
DBV050008605	DBV050008605,DBV050000293,DBV050008817,DBMM07m1154688
DBV040000657	DBV040000657
DBV070014909	DBV070014909,DBFM08v336474
BMXV030007107	BMXV030007107,BMXMF07m1127187,BMXFF04m227541,BMXV010006344,DBV050000507
DKLLMM03v916059	DKLLMM03v916059
BMXV010006532	BMXV010006532,BMXFF04m65061
DBV070014807	DBV070014807,DBFF08m356892,SRR17241589m45733
BMXV010006728	BMXV010006728,BMXFM04v475285
BMXV010000887	BMXV010000887
DBV060002128	DBV060002128
DBV050009849	DBV050009849
BMXMF01v132201	BMXMF01v132201
DKYYFM09m315098	DKYYFM09m315098,DKYYMF01v259746,DKLLMM06v806134,DKLLFM07v674534,DKLLFF10m1645014,DKLLMF02m1567948,DKYYFF09v353611,DKLLMM03v123449,DKLLMF06v423146,DKYYFF12v510054,DKYYMM05v425315,DBV070003661,DKYYMF05v607868,SWFM06m14845,SWFF06m140849,SWV100001078,SWFM06v9202,BMXV030001304
DBV050008698	DBV050008698
DBV060000160	DBV060000160,DBMH05v81943,BMXFF03v48475
DBMF05v85255	DBMF05v85255,DBMM05m162156,DBV070016124,DBV060000051,DBMM05v27950
DBV060000096	DBV060000096,DBMH05v19058,DBMM05m392726,DBMM05v44323,BMXV020001251,BMXMF05v179605,DKLLFM11v731269,DBV050000578,ERR1135362m241844,ERR1135196m191341
DBV040008537	DBV040008537,DBV040008536
BMXV030000535	BMXV030000535,BMXMF07m302169
DBMF05m375010	DBMF05m375010,DBMF05v26661,DBV060000260
BMXV020007798	BMXV020007798,BMXFM06m1453357
DBV040000646	DBV040000646
BMXV020000369	BMXV020000369
BMXV020000652	BMXV020000652
DBFF06m84175	DBFF06m84175,DBFF06v8678
DBV070001317	DBV070001317,DBMM07v249026,DBMF07v17693,DBMM07m28851,DBMF07m178827,ERR2204839m335206
DKLLFF10m956885	DKLLFF10m956885,DKYYFF09v21405,DKLLMF03v282789,DKLLFF11m753001,DKLLMF02m310572,DKYYFM12v249401,DKLLMF02v974644,DKYYMF04v360255,DKYYMM01v121169,ERR1135298m39723,ERR1135284m365105,ERR3393537_423190
BMXV030006983	BMXV030006983
BMXV030000343	BMXV030000343,BMXFM08m606936
NWMF08v1577392	NWMF08v1577392,NWMF08m1192930,ERR11535077m258360,DKYYFF12v625790,DKLLFF11v257351,ERR2213193m277647
BMXFM04m812485	BMXFM04m812485
BMXFF04v324672	BMXFF04v324672
DBV070001179	DBV070001179,ERR1135302m103723
BMXV030000466	BMXV030000466
BMXV030001162	BMXV030001162
BMXV020001515	BMXV020001515,BMXV030001834
DBV060000166	DBV060000166
BMXV020008354	BMXV020008354,BMXV020008541,BMXMF02v27224,BMXV010001339
BMXV020007895	BMXV020007895
DBV050000516	DBV050000516
DBV050008511	DBV050008511
SWV080001619	SWV080001619
BMXFF08v530218	BMXFF08v530218,BMXV030000878
DBV060000153	DBV060000153,DBMF05v43838
DKYYFM09v138341	DKYYFM09v138341
DBV050000529	DBV050000529,DBFF02m2057037
BMXV010001491	BMXV010001491,BMXFF04v60867,BMXFF04m150739,BMXV020002116
BMXV020000778	BMXV020000778
ERR3393526_583146	ERR3393526_583146,ERR1135308m333359,ERR1135232m211832,ERR2204838m351197,SRR17241592m764446,DKYYMF05v538965,DKYYMM05v285588,DKYYMF05m1159809,DKLLFM07v765752,DKLLMF02m454636,DKLLMF02v255997,ERR3393545_219843,ERR3393544_547388,ERR3393536_223988,ERR3393539_506239,ERR1135279m107598,ERR1135278m154050,ERR1135282m9638,ERR1135293m107814,ERR1135291m354481,ERR1135297m86446,ERR1135285m408892,SRR17241589m6699…
DBV070001683	DBV070001683
DBV050008929	DBV050008929,SRR17241587m838143
DBV050001297	DBV050001297,DBV040001507
DBV040000742	DBV040000742,DBFM03m406790
SRR21376903m107006	SRR21376903m107006,SRR21376881m384109
DBV040000383	DBV040000383,DBFM03v12873
DBV060000126	DBV060000126
BMXV030001584	BMXV030001584,BMXFM08v9827
SWV080001641	SWV080001641,SWFM02m524468
ERR11535360m111813	ERR11535360m111813,DKYYMM05m1464891,DKYYMF05v575287,DKYYMF05m196102
DBV040001101	DBV040001101
SRR12268562_1397518	SRR12268562_1397518
DBFM02v420225	DBFM02v420225,BMXFM06v56775,BMXFF06v59079,BMXFM08v432496
ERR2204838m392516	ERR2204838m392516,SRR8960849m204995,SRR8960100m65788,SRR8960607m293877,ERR1135255m88377
DBMH05v143344	DBMH05v143344,DBFF06v72983
ERR1135189m20212	ERR1135189m20212
DKYYMF04v138395	DKYYMF04v138395,DKYYMM04m508666,DKYYMF05v196473,DKYYMM05v893418,ERR11535077m602841,ERR1135330m210794,ERR2213192m44276,ERR2204835m1954,ERR3393520_299794
SRR21376897m238870	SRR21376897m238870
ERR1135355m236389	ERR1135355m236389
DBV070001574	DBV070001574
BMXV010001263	BMXV010001263
ERR1135186m126534	ERR1135186m126534,ERR1135180m289033
DBV040000948	DBV040000948
DBV070002608	DBV070002608,DBFF08v96263
SWV100005381	SWV100005381,BMXV030006931
DBV070015148	DBV070015148,DBMF07m1471905,DBFF06v97954
DBV060000105	DBV060000105,DBV070004969,ERR12020522m1194689,ERR2213193m76387
BMXV010006512	BMXV010006512,DKLLMF06m652699,NWFF05v83414,DBV050000832
NWMF01v244241	NWMF01v244241
SWMF01m803591	SWMF01m803591,NWMF08v450447,ERR12020522m906339,NWFF06v2214708
DBV050000800	DBV050000800
BMXV030000907	BMXV030000907,BMXMM07m1971000,DBMM01v38955,DBMF01v270002,BMXV010006959
BMXV030000433	BMXV030000433,BMXV020000552
SRR8960607m32179	SRR8960607m32179
DBV070001675	DBV070001675
DKLLMF03v195903	DKLLMF03v195903,DBFF02v363502
DBV040009031	DBV040009031,BMXMF02v310204
ERR1135328m77164	ERR1135328m77164
SRR12268557_838523	SRR12268557_838523,NWFF03m49201
BMXV020000367	BMXV020000367,DKLLFF11v364536,BMXV020000666,BMXMM10v274429,BMXV030001439,BMXV020001198,BMXMF10v116285
BMXV020000970	BMXV020000970
ERR1135240m113142	ERR1135240m113142,ERR12020522m919932
DBFF04v656849	DBFF04v656849,DBV050001115
SRR21376893m202604	SRR21376893m202604
SRR8960466m141209	SRR8960466m141209,SRR8960653m387215
NWMF01v410835	NWMF01v410835
SRR8960512m205285	SRR8960512m205285
ERR1135250m204485	ERR1135250m204485
BMXV020007767	BMXV020007767
BMXMF07v5380	BMXMF07v5380,BMXMM07v734609
NWMF07m1005219	NWMF07m1005219
SRR12268561_428449	SRR12268561_428449
BMXV030000753	BMXV030000753
ERR3393537_812394	ERR3393537_812394
DBV050002289	DBV050002289,DBV050002028
DBV070002326	DBV070002326
DBV040008968	DBV040008968
ERR3393539_923888	ERR3393539_923888,NWFF03m1124966,NWFF03v90456,ERR1135219m128158
DBV040001644	DBV040001644,DBV070003184,NWFF03v402345
DBV050001200	DBV050001200
ERR1135239m242627	ERR1135239m242627,ERR3393533_102903
BMXMF10v157934	BMXMF10v157934,BMXMM10v346225,BMXMF10m991704
ERR1135193m41299	ERR1135193m41299,ERR1135201m286806,ERR1135279m102863,BMXMF01v40504,ERR3393544_643972,ERR1135264m41706,ERR1135261m124601,DKYYFF08v914722,DKYYFM08v645952,DKYYFF09m881380,DKYYFM09v410488,DKYYFF09v707066,DKYYFM09m994661,ERR12020522m198947
ERR1135211m246368	ERR1135211m246368,ERR1135209m4051,SRR21376899m408389
BMXV020001156	BMXV020001156,BMXV030007212,BMXV020001903
BMXV020000565	BMXV020000565
BMXMM07v704795	BMXMM07v704795,BMXMF07v81134
DKYYMM04m1357174	DKYYMM04m1357174
DBV070002730	DBV070002730,DBV070002812
DBV050001292	DBV050001292
BMXV030001426	BMXV030001426
DBV070001969	DBV070001969,SRR8960849m206304
NWFF03v448312	NWFF03v448312
ERR1135204m199528	ERR1135204m199528,ERR1135200m223645,ERR1135203m112008,ERR1135199m41545
BMXMF01v75797	BMXMF01v75797,BMXFF03v114877,BMXFM03v110950,BMXFM03m8344
SWMF05v169586	SWMF05v169586
BMXV010001028	BMXV010001028,DBFF04m177109,DBFF04v34468,DBV050001029,QHF9FF09v291548
DBV070014877	DBV070014877
DBV070003415	DBV070003415
DKYYFF09m865970	DKYYFF09m865970,DKYYFF09v515647
NWFF04v589022	NWFF04v589022
DBV050008418	DBV050008418
BMXV030000642	BMXV030000642,BMXV020001476
SRR12268561_386603	SRR12268561_386603
SWV090000093	SWV090000093,SWMM03m474962
DBV050000862	DBV050000862
DBV070001200	DBV070001200
BMXFF03v138779	BMXFF03v138779,BMXMF01v24983,BMXFM03v27935
DBMM07v138950	DBMM07v138950,DBFM08v190501
DKYYFM09m2229401	DKYYFM09m2229401
SRR8960382m270571	SRR8960382m270571
DBV040009569	DBV040009569,SRR8960468m262613,SRR12268559_481918,BMXV010001641,ERR1135191m183118
SRR21376881m247659	SRR21376881m247659
DKYYFF09v16766	DKYYFF09v16766,DKLLFM07v279970
NWMF07v584532	NWMF07v584532
DBV050008981	DBV050008981,DKYYMF05m686953
SWV100004943	SWV100004943
DBV070001246	DBV070001246
DBMM05v71404	DBMM05v71404,DBMF05v131567
ERR1135364m334893	ERR1135364m334893
NWMF02v857794	NWMF02v857794
SRR12268564_1053281	SRR12268564_1053281,SRR12268563_2763
BMXMH05v1019151	BMXMH05v1019151,BMXFM03m5894,BMXFF03v58417
DBV070015276	DBV070015276,DBFF08m1061647,DBMF07v158326
SWV100001270	SWV100001270
ERR12020521m1246051	ERR12020521m1246051
BMXFF06v531424	BMXFF06v531424
NWFF04v460333	NWFF04v460333
ERR1135213m320249	ERR1135213m320249,SRR8960350m27478
DKLLMM06v200604	DKLLMM06v200604,DKLLMF06v479444
BMXV030001539	BMXV030001539
ERR3393513_53235	ERR3393513_53235,ERR3393514_665918,ERR1135243m91663,ERR1135237m146368,ERR1135228m25196,ERR1135270m274843
NWMF02v117398	NWMF02v117398
BMXMF10v231753	BMXMF10v231753
NWMF02m752470	NWMF02m752470
DBV040002283	DBV040002283
BMXV010002503	BMXV010002503
DBV050001306	DBV050001306,DBV050002576
DBV060000346	DBV060000346,DBMM05m422744
SWV100000580	SWV100000580
BMXV030001240	BMXV030001240,BMXMF05v344904
ERR1135263m122257	ERR1135263m122257
SRR21376902m311275	SRR21376902m311275
DBV060000244	DBV060000244,ERR1135178m138777
ERR1135307m259906	ERR1135307m259906,ERR2204841m1753,ERR2204836m312049,ERR2204835m151665
BMXV030001550	BMXV030001550,BMXV020002036
DBV050002197	DBV050002197,ERR1135194m213662,BMXV020002130,BMXV020001472,BMXV020001469
DBFF03v127496	DBFF03v127496,ERR1135352m273566
SRR21376899m694336	SRR21376899m694336,SRR8960737m168255,ERR1135312m354180
BMXV030001353	BMXV030001353,BMXFM08v24629
DBV070003544	DBV070003544,DBMF05v90597
SWFM04v113163	SWFM04v113163
BMXV030006933	BMXV030006933
BMXV020000898	BMXV020000898,BMXV020008670
BMXV010001880	BMXV010001880
SWFM06m834139	SWFM06m834139,SWFM06v38426
ERR1135223m290590	ERR1135223m290590,DKLLFM11v343599,DKLLFF11v404881,ERR3393543_838663
BMXV030001836	BMXV030001836
NWMF08v1026502	NWMF08v1026502,ERR2204267m39208,ERR2213195m185966,ERR11535340m267881
NWFF06v514511	NWFF06v514511
DKYYFF09m539758	DKYYFF09m539758,DKYYFM09m598545,DKYYFF09v405143
BMXV030001621	BMXV030001621,BMXFM08v297768
SRR12268559_389966	SRR12268559_389966
BMXV010001837	BMXV010001837
SRR8960849m279460	SRR8960849m279460,SRR8960737m58641,SRR8960607m204772
ERR1135295m151203	ERR1135295m151203,ERR1135278m229017,ERR1135283m284546,DKLLFF10v539596,DKLLFM10v956080,ERR1135270m25938
SRR8960349m251915	SRR8960349m251915
BMXV030001560	BMXV030001560,BMXFM08v529192
SRR8960134m129705	SRR8960134m129705
BMXMF01v187965	BMXMF01v187965,SRR14369257m369830,NWFF03m1728835
DBV040002843	DBV040002843
ERR12020521m1593462	ERR12020521m1593462
BMXMF05v266169	BMXMF05v266169
DBMF05v158354	DBMF05v158354
DBV070003239	DBV070003239,DBV050001876,DBV040001652,DBV050002529
BMXMM07v151967	BMXMM07v151967
SRR8960349m256744	SRR8960349m256744,SRR8960346m311449
NWFF05v95358	NWFF05v95358
DBMF07m1447062	DBMF07m1447062,DBV070015328
ERR1135218m159882	ERR1135218m159882
ERR11535360m643179	ERR11535360m643179
ERR1135322m111763	ERR1135322m111763,ERR11535269m1151582
NWFF04v519	NWFF04v519,NWFF04m851464,DBV050001678,DBV050000979,BMXMM10v344330
QHF9FF09v58052	QHF9FF09v58052
SRR21376890m486782	SRR21376890m486782
ERR1135197m205021	ERR1135197m205021,BMXFF08v603719
ERR12020522m796083	ERR12020522m796083,NWFF03v58123,NWFF03m1668063,DKYYMF01v208073,DKYYFM08v798587
NWMF02v752313	NWMF02v752313
DBV070015684	DBV070015684,DBMM07m101358,ERR1135322m257691,DBV070003829,DBV050000738,DKYYFM09m996291
BMXV030001752	BMXV030001752
ERR1135196m191329	ERR1135196m191329
BMXV020000707	BMXV020000707,BMXV020002297
ERR1135225m211027	ERR1135225m211027,NWFF06m368329,NWFF06v1167326
BMXV010001908	BMXV010001908,BMXFF04v9282
SRR12268554_711193	SRR12268554_711193
BMXV020001411	BMXV020001411,BMXV030001473
SRR21376883m214889	SRR21376883m214889
BMXV030001372	BMXV030001372,DKLLMF03m947898
BMXMF07v523343	BMXMF07v523343
ERR1135228m237665	ERR1135228m237665,ERR1135225m199408,ERR1135238m215459
DBMF07v23820	DBMF07v23820,DBMF07m2652655
ERR11535079m1107126	ERR11535079m1107126,ERR3393513_173899,DKYYMF05v40025,DKYYMM01v261501
NWFF03v478780	NWFF03v478780,NWFF03m259939
DBV050000744	DBV050000744
SWV090000435	SWV090000435,SWFM04v6692,SWFF04v157362
BMXFF04v48180	BMXFF04v48180
NWFF05v191751	NWFF05v191751
SRR21376889m359185	SRR21376889m359185,SRR21376886m522047,SRR21376891m162770,SRR21376888m459491,ERR11535360m631160
DBV070003768	DBV070003768
DBMF05v159178	DBMF05v159178
SRR12268559_777587	SRR12268559_777587
SRR17241590m460600	SRR17241590m460600,ERR3393544_918070
DBV040002285	DBV040002285,DBFF03v62660
ERR12020523m873678	ERR12020523m873678
ERR11535192m421273	ERR11535192m421273
SRR12268554_736190	SRR12268554_736190
BMXMF01v57603	BMXMF01v57603,BMXV020001875
BMXV030002037	BMXV030002037,BMXV030001348
ERR1135311m39922	ERR1135311m39922,ERR1135363m330156,ERR1135377m310061
DBV050002011	DBV050002011
ERR11535074m304373	ERR11535074m304373,ERR11535410m149841
SWMF01v100251	SWMF01v100251
DBV050001690	DBV050001690
ERR1135199m167231	ERR1135199m167231
DBV050001459	DBV050001459
ERR3393534_1239512	ERR3393534_1239512
ERR11535044m40777	ERR11535044m40777
DKYYFF08v672598	DKYYFF08v672598
ERR3393544_79490	ERR3393544_79490,ERR1135241m14559,SRR14369206m366292,ERR1135187m207133
ERR1135353m196690	ERR1135353m196690
BMXMF01v52586	BMXMF01v52586,BMXFF08v31363,BMXFM08v480079,DKYYFM09v421355,ERR1135374m391481
DBV050001158	DBV050001158
ERR2213193m288762	ERR2213193m288762
SRR21376886m53826	SRR21376886m53826,ERR1135211m298264
SRR8960237m73135	SRR8960237m73135
SRR8960135m102011	SRR8960135m102011,DBV070001143,SRR17241594m236659
ERR1135247m157154	ERR1135247m157154,ERR1135248m213348,ERR1135226m91565,ERR1135330m209226
DBFF08v74420	DBFF08v74420
ERR3393536_239776	ERR3393536_239776
NWFF03v472684	NWFF03v472684
SWFF02v27044	SWFF02v27044,SWFF06m423245
SRR8960382m270568	SRR8960382m270568
DBMF05v59784	DBMF05v59784,DBMM05v135133
ERR3393512_1013622	ERR3393512_1013622
DKYYFM09v600939	DKYYFM09v600939,DKLLFH07v383934
NWMF02v857787	NWMF02v857787
NWMF01v491991	NWMF01v491991
ERR1135294m247163	ERR1135294m247163
DBV070004178	DBV070004178
DKYYMM05v999588	DKYYMM05v999588
SRR8960653m407252	SRR8960653m407252
ERR12020522m27905	ERR12020522m27905
SRR14369138m456877	SRR14369138m456877
ERR3393516_730969	ERR3393516_730969
ERR1135189m172552	ERR1135189m172552
DKYYMF04v721867	DKYYMF04v721867,DKLLMF02m608250,DKYYFM12m837808,DKLLMM02v182957
BMXV030007109	BMXV030007109
DBV050002528	DBV050002528
ERR2204837m296670	ERR2204837m296670
ERR3393545_207666	ERR3393545_207666
DBFM03m12540	DBFM03m12540
ERR12020523m1006923	ERR12020523m1006923
BMXV020007936	BMXV020007936
DBV050002079	DBV050002079
BMXMF10m119552	BMXMF10m119552,BMXV020008243,BMXMM10v410671,DKLLMM03m1522223,DKLLMM03v10410
DBV050000704	DBV050000704
BMXMF10v53371	BMXMF10v53371,BMXMM10m1078780
BMXMF01v9986	BMXMF01v9986
BMXMM10v446122	BMXMM10v446122,BMXMF10v158948,BMXV010002415,BMXMF02v140586,BMXMM02v309444
DBMF07v39155	DBMF07v39155,ERR11535124m837797,DBMF07m1072151,ERR1135234m77925,ERR1135215m162877
NWFF05v296244	NWFF05v296244
ERR1135359m193491	ERR1135359m193491
DKLLFF11v607329	DKLLFF11v607329
SRR8960170m45522	SRR8960170m45522,SRR8960816m49152,SRR8960653m389036,SRR8960137m96402
ERR1135178m92251	ERR1135178m92251,ERR1135211m298262,ERR1135199m54864,ERR1135365m76143
BMXV020001939	BMXV020001939
NWMF02v57839	NWMF02v57839
ERR1135216m96768	ERR1135216m96768
BMXMF10v157681	BMXMF10v157681,BMXMM10m349552
DBV050000588	DBV050000588,DBFF02v55680,DKLLMF06v688983,DKLLFF10v919299
SRR12268560_345844	SRR12268560_345844,SRR12268564_1074380
SRR12268560_792903	SRR12268560_792903
DKYYFM08v739397	DKYYFM08v739397,DKLLFM10v1336621,DKLLFM11v129652
ERR2204839m262384	ERR2204839m262384
BMXMH01v29553	BMXMH01v29553,BMXMF01v119519,BMXFH03v100422,DBMF07m425347
NWMF01m203726	NWMF01m203726,NWMF01v85936,NWFF06v820882
ERR1135249m105327	ERR1135249m105327
ERR1135377m365346	ERR1135377m365346
DKLLMF06v93615	DKLLMF06v93615,DKLLMF06m1404898
SRR14369146m367715	SRR14369146m367715,SRR14369219m682524,SRR14369257m873225,SRR14369233m162005,SRR14369227m326007,DKYYFF08v268901,ERR2204839m249492
ERR12020520m727073	ERR12020520m727073,DBFM04v123673
ERR1135316m11793	ERR1135316m11793
DBV040001376	DBV040001376
ERR1135223m292000	ERR1135223m292000,ERR1135249m31664,ERR1135232m151020,ERR1135247m312936,ERR1135228m237668,ERR3393511_252044
ERR2204839m139955	ERR2204839m139955,ERR2204841m306131
NWFF04v618310	NWFF04v618310,NWFF04m783882
DKYYMM01v706569	DKYYMM01v706569
DBV070002107	DBV070002107,DBFF06m65879,DBFM06v64067,DBFF06v10879
DBV050001412	DBV050001412
ERR3393513_171048	ERR3393513_171048
SRR8960170m273546	SRR8960170m273546,ERR2204839m86398,ERR2213196m61058,ERR2204838m20628
ERR1135307m290035	ERR1135307m290035
ERR1135223m249061	ERR1135223m249061
ERR12020525m1320282	ERR12020525m1320282
ERR3393544_1056543	ERR3393544_1056543,NWMF07v404461,ERR1135265m155694
DBMM07v239360	DBMM07v239360,SRR12268561_707052
ERR2213193m46333	ERR2213193m46333
BMXMF01v150686	BMXMF01v150686,DKYYFF09m515905
SRR12268564_383170	SRR12268564_383170
SRR12268564_1074382	SRR12268564_1074382,DBFM04v546633,DBV050002242,NWFF05v31689
SRR8960607m98327	SRR8960607m98327
DBFF02v54566	DBFF02v54566
DBFM02m366227	DBFM02m366227
SRR14369264m89206	SRR14369264m89206,DBMF07v390079,DBMF07m428107,ERR11535192m711163,DBMF05v117538,ERR3393514_880901
SRR21376895m186704	SRR21376895m186704,SRR21376894m279553
SRR14369160m180160	SRR14369160m180160,ERR3393513_276793,NWMF08v1142874
DBFM06v43446	DBFM06v43446
DKLLMM03v176192	DKLLMM03v176192,DKYYMM05v160351
SWFM02v47133	SWFM02v47133
SRR21376902m311278	SRR21376902m311278
SRR17241592m359011	SRR17241592m359011
ERR1135322m160919	ERR1135322m160919
ERR3393526_525398	ERR3393526_525398
DKLLFM10v1103776	DKLLFM10v1103776
DBFM06m68494	DBFM06m68494
NWFF03v451305	NWFF03v451305
ERR1135264m101969	ERR1135264m101969
DBFF04v197495	DBFF04v197495,DBFM04v807687,DBFF04m265278,DBV050002526
SRR8960468m146280	SRR8960468m146280
SWMH05v38276	SWMH05v38276
NWFF03v519589	NWFF03v519589
NWFF03m1670358	NWFF03m1670358
DKYYFM12v621946	DKYYFM12v621946
DBV050002247	DBV050002247,ERR1135204m10518
DBFF04v436626	DBFF04v436626,DBV050002470
SRR12268563_273537	SRR12268563_273537,DKYYFF09v245181
ERR1135253m27631	ERR1135253m27631,ERR1135189m35825,ERR1135188m70696,ERR1135201m4079,ERR1135190m130098,ERR1135200m238505
SRR21376910m834355	SRR21376910m834355,ERR3393525_76522,SRR14369138m8306
ERR11535044m70620	ERR11535044m70620,DKYYFF08v978680
NWMF02m657300	NWMF02m657300
ERR1135343m211563	ERR1135343m211563
NWMF07m1601440	NWMF07m1601440,NWMF07v32524,DKLLFF11m1539837
DKLLMM02m1360199	DKLLMM02m1360199
ERR1135327m303925	ERR1135327m303925
SRR8960737m183712	SRR8960737m183712
NWFF04v32116	NWFF04v32116
NWFF05m1113236	NWFF05m1113236
DKYYMF01v586	DKYYMF01v586
ERR3393514_549813	ERR3393514_549813
SRR8960467m426559	SRR8960467m426559,ERR1135268m1423
BMXMF01v16563	BMXMF01v16563
DBV070004947	DBV070004947
BMXMM10v171613	BMXMM10v171613
ERR1135264m176127	ERR1135264m176127
DKLLMM03m1789986	DKLLMM03m1789986
NWMF07v1399	NWMF07v1399
BMXFH03v104779	BMXFH03v104779
BMXV020002435	BMXV020002435
SRR8960821m497691	SRR8960821m497691
ERR3393512_808319	ERR3393512_808319
ERR11535079m1089934	ERR11535079m1089934
DBV050002887	DBV050002887
DKLLMM03v914305	DKLLMM03v914305
BMXFF06v109126	BMXFF06v109126
DKLLMM06v636453	DKLLMM06v636453
DBMF07v153205	DBMF07v153205
SRR8960694m90318	SRR8960694m90318
ERR1135351m51742	ERR1135351m51742,ERR1135227m171138
ERR3393526_94122	ERR3393526_94122
SRR21376899m607541	SRR21376899m607541
DKYYFM12v717715	DKYYFM12v717715
DKYYMM01m855209	DKYYMM01m855209
BMXV030002434	BMXV030002434,ERR11535079m271362
DBV050002947	DBV050002947
ERR3393536_410586	ERR3393536_410586
SWV100005734	SWV100005734
ERR1135362m292128	ERR1135362m292128
DBV070004097	DBV070004097,SRR8960776m312552
DBFF06v76612	DBFF06v76612
DBMM07v145778	DBMM07v145778
BMXV020002110	BMXV020002110
ERR1135239m97015	ERR1135239m97015
DKYYFF08v314448	DKYYFF08v314448
BMXMF10v141196	BMXMF10v141196
ERR1135318m405755	ERR1135318m405755
DBMM07m390622	DBMM07m390622
DKLLMF03m1471140	DKLLMF03m1471140
ERR1135296m4594	ERR1135296m4594
DKLLFM11v519443	DKLLFM11v519443

## Sheet: TableS1. Human crAss phage
contig_id	source	contig_length	checkv_quality	miuvig_quality	completeness
cdzh01002743_1	Guerin et al., 2018	87522	High-quality	High-quality	91.19
cdzk01015469_1	Guerin et al., 2018	95507	Complete	High-quality	100
cdzn01024782_1	Guerin et al., 2018	93052	Complete	High-quality	100
cear01029167_1	Guerin et al., 2018	106584	Complete	High-quality	100
ceaz01003514_1	Guerin et al., 2018	90857	Complete	High-quality	100
cf1_ms_1_1	Guerin et al., 2018	98798	High-quality	High-quality	90.75
cs_ms_17_1	Guerin et al., 2018	101260	High-quality	High-quality	99.6
cs_ms_18_1	Guerin et al., 2018	99577	Complete	High-quality	100
cs_ms_20_1	Guerin et al., 2018	97607	Medium-quality	Genome-fragment	89.74
cs_ms_21_1	Guerin et al., 2018	97421	Complete	High-quality	100
cs_ms_22_1	Guerin et al., 2018	97356	High-quality	High-quality	98.08
cs_ms_23_1	Guerin et al., 2018	96722	High-quality	High-quality	97.77
cs_ms_24_1	Guerin et al., 2018	95730	High-quality	High-quality	94.78
cs_ms_25_1	Guerin et al., 2018	95085	High-quality	High-quality	94.92
cs_ms_27_1	Guerin et al., 2018	93507	Medium-quality	Genome-fragment	89.77
cs_ms_28_1	Guerin et al., 2018	91683	Complete	High-quality	100
cs_ms_29_1	Guerin et al., 2018	91497	Medium-quality	Genome-fragment	84.88
cs_ms_40_1	Guerin et al., 2018	75184	Medium-quality	Genome-fragment	72.69
cs_ms_45_1	Guerin et al., 2018	71412	Medium-quality	Genome-fragment	74.66
cs_ms_46_1	Guerin et al., 2018	71093	Medium-quality	Genome-fragment	76.31
eld173-t3_s_1_1	Guerin et al., 2018	87977	High-quality	High-quality	94.44
eld175-t0_s_1_1	Guerin et al., 2018	94388	Medium-quality	Genome-fragment	84.19
eld181-t3_s_1_1	Guerin et al., 2018	97503	Complete	High-quality	100
eld195-t0_s_1_1	Guerin et al., 2018	99215	High-quality	High-quality	99.96
eld195-t0_s_2_1	Guerin et al., 2018	98974	High-quality	High-quality	90.89
eld195-t0_s_3_1	Guerin et al., 2018	89615	High-quality	High-quality	96.2
eld200-t3_s_1_1	Guerin et al., 2018	99107	Medium-quality	Genome-fragment	88.45
eld200-t3_s_3_1	Guerin et al., 2018	71809	Medium-quality	Genome-fragment	77.07
eld229-t3_s_2_1	Guerin et al., 2018	95118	Complete	High-quality	100
eld229-t3_s_3_1	Guerin et al., 2018	91703	Medium-quality	Genome-fragment	85.65
eld235-t6_s_1_1	Guerin et al., 2018	99699	Complete	High-quality	100
eld241-t0_s_1_1	Guerin et al., 2018	103133	Complete	High-quality	100
eld241-t0_s_2_1	Guerin et al., 2018	96458	Complete	High-quality	100
eld241-t0_s_3_1	Guerin et al., 2018	84353	Medium-quality	Genome-fragment	65.51
eld245-t3_s_2_1	Guerin et al., 2018	89424	High-quality	High-quality	95.98
eld251-t3_s_1_1	Guerin et al., 2018	95396	Medium-quality	Genome-fragment	87.97
eld251-t3_s_2_1	Guerin et al., 2018	93081	Complete	High-quality	100
eld251-t3_s_3_1	Guerin et al., 2018	89801	High-quality	High-quality	96.39
eld298-t0_s_3_1	Guerin et al., 2018	99071	Complete	High-quality	100
eld298-t0_s_4_1	Guerin et al., 2018	95205	High-quality	High-quality	94.66
eld314-t0_s_1_1	Guerin et al., 2018	101812	Complete	High-quality	100
eld314-t0_s_2_1	Guerin et al., 2018	95036	Medium-quality	Genome-fragment	87.21
eld314-t0_s_3_1	Guerin et al., 2018	92035	High-quality	High-quality	97.83
err843913_ms_1_1	Guerin et al., 2018	89014	High-quality	High-quality	93.11
err843915_ms_1_1	Guerin et al., 2018	96210	Complete	High-quality	100
err843915_ms_2_1	Guerin et al., 2018	70305	Medium-quality	Genome-fragment	64.49
err843917_ms_1_1	Guerin et al., 2018	94303	Medium-quality	Genome-fragment	86.56
err843920_ms_1_1	Guerin et al., 2018	94918	High-quality	High-quality	98.59
err843920_ms_4_1	Guerin et al., 2018	70643	Medium-quality	Genome-fragment	64.82
err843922_ms_1_1	Guerin et al., 2018	96704	Medium-quality	Genome-fragment	89.69
err843924_ms_2_1	Guerin et al., 2018	103960	Complete	High-quality	100
err843924_ms_3_1	Guerin et al., 2018	103160	High-quality	High-quality	100
err843926_ms_1_1	Guerin et al., 2018	99179	High-quality	High-quality	100
err843931_ms_1_1	Guerin et al., 2018	94418	High-quality	High-quality	98.95
err843933_ms_1_1	Guerin et al., 2018	91946	High-quality	High-quality	100
err843936_ms_1_1	Guerin et al., 2018	92857	Medium-quality	Genome-fragment	85.48
err843949_ms_1_1	Guerin et al., 2018	99678	Medium-quality	Genome-fragment	89.29
err843949_ms_2_1	Guerin et al., 2018	98065	High-quality	High-quality	99.08
err843949_ms_3_1	Guerin et al., 2018	92295	High-quality	High-quality	99.75
err843961_ms_1_1	Guerin et al., 2018	91574	High-quality	High-quality	98.99
err843963_ms_1_1	Guerin et al., 2018	91587	High-quality	High-quality	99.01
err843966_ms_1_1	Guerin et al., 2018	92180	Medium-quality	Genome-fragment	84.97
err843971_ms_1_1	Guerin et al., 2018	91595	High-quality	High-quality	99.02
ERR843976_ms_1	Guerin et al., 2018	91480	High-quality	High-quality	98.9
ERR843977_ms_1	Guerin et al., 2018	100319	High-quality	High-quality	100
ERR843978_ms_1	Guerin et al., 2018	99513	High-quality	High-quality	99.17
ERR843979_ms_2	Guerin et al., 2018	96575	Complete	High-quality	100
ERR843983_ms_1	Guerin et al., 2018	98411	Complete	High-quality	100
ERR843986_ms_1	Guerin et al., 2018	95124	High-quality	High-quality	94.65
ERR843993_ms_1	Guerin et al., 2018	95450	High-quality	High-quality	96.3
ERR843994_ms_1	Guerin et al., 2018	97792	Medium-quality	Genome-fragment	89.72
ERR844000_ms_1	Guerin et al., 2018	94663	Medium-quality	Genome-fragment	86.83
ERR844002_ms_1	Guerin et al., 2018	98907	High-quality	High-quality	99.66
ERR844002_ms_2	Guerin et al., 2018	97729	Complete	High-quality	100
ERR844002_ms_3	Guerin et al., 2018	92749	High-quality	High-quality	93.73
ERR844003_ms_1	Guerin et al., 2018	96028	Complete	High-quality	100
ERR844006_ms_1	Guerin et al., 2018	94558	Complete	High-quality	100
ERR844008_ms_2	Guerin et al., 2018	74171	Medium-quality	Genome-fragment	67.93
ERR844012_ms_2	Guerin et al., 2018	79728	Complete	High-quality	100
ERR844016_ms_1	Guerin et al., 2018	100408	Complete	High-quality	100
ERR844016_ms_2	Guerin et al., 2018	95883	Complete	High-quality	100
ERR844016_ms_3	Guerin et al., 2018	94160	Complete	High-quality	100
ERR844017_ms_1	Guerin et al., 2018	95244	Medium-quality	Genome-fragment	87.45
ERR844018_ms_1	Guerin et al., 2018	95525	Complete	High-quality	100
ERR844018_ms_3	Guerin et al., 2018	89735	Medium-quality	Genome-fragment	65.08
ERR844018_ms_4	Guerin et al., 2018	85928	Medium-quality	Genome-fragment	85.87
ERR844019_ms_1	Guerin et al., 2018	101861	High-quality	High-quality	98.6
ERR844020_ms_1	Guerin et al., 2018	91000	Medium-quality	Genome-fragment	86.89
ERR844021_ms_1	Guerin et al., 2018	94809	High-quality	High-quality	99.12
ERR844022_ms_1	Guerin et al., 2018	96576	Medium-quality	Genome-fragment	88.4
ERR844024_ms_1	Guerin et al., 2018	93486	High-quality	High-quality	100
ERR844025_ms_1	Guerin et al., 2018	96790	Complete	High-quality	100
ERR844029_ms_1	Guerin et al., 2018	99429	Complete	High-quality	100
ERR844029_ms_2	Guerin et al., 2018	98165	Complete	High-quality	100
ERR844029_ms_3	Guerin et al., 2018	97537	Complete	High-quality	100
ERR844030_ms_1	Guerin et al., 2018	100426	Complete	High-quality	100
ERR844030_ms_2	Guerin et al., 2018	98528	Complete	High-quality	100
ERR844032_ms_1	Guerin et al., 2018	95716	Medium-quality	Genome-fragment	87.75
ERR844034_ms_1	Guerin et al., 2018	96401	High-quality	High-quality	95.92
ERR844035_ms_1	Guerin et al., 2018	101538	Complete	High-quality	100
ERR844035_ms_3	Guerin et al., 2018	97627	Complete	High-quality	100
ERR844035_ms_4	Guerin et al., 2018	97607	Complete	High-quality	100
ERR844036_ms_2	Guerin et al., 2018	98728	Complete	High-quality	100
ERR844036_ms_3	Guerin et al., 2018	97625	High-quality	High-quality	98.42
ERR844036_ms_4	Guerin et al., 2018	95246	Complete	High-quality	100
ERR844037_ms_1	Guerin et al., 2018	91421	Medium-quality	Genome-fragment	84.15
ERR844038_ms_2	Guerin et al., 2018	93203	Medium-quality	Genome-fragment	85.72
ERR844038_ms_3	Guerin et al., 2018	75460	Medium-quality	Genome-fragment	63.45
ERR844040_ms_1	Guerin et al., 2018	89339	Complete	High-quality	100
ERR844043_ms_3	Guerin et al., 2018	92555	High-quality	High-quality	92.45
ERR844044_ms_1	Guerin et al., 2018	97318	High-quality	High-quality	98.18
ERR844044_ms_2	Guerin et al., 2018	96498	High-quality	High-quality	100
ERR844044_ms_3	Guerin et al., 2018	95647	Medium-quality	Genome-fragment	87.75
ERR844045_ms_1	Guerin et al., 2018	98332	Complete	High-quality	100
ERR844046_ms_1	Guerin et al., 2018	100476	Complete	High-quality	100
ERR844047_ms_2	Guerin et al., 2018	97771	High-quality	High-quality	97.54
ERR844047_ms_3	Guerin et al., 2018	96499	Complete	High-quality	100
ERR844050_ms_1	Guerin et al., 2018	98278	High-quality	High-quality	90.27
ERR844050_ms_2	Guerin et al., 2018	98023	High-quality	High-quality	94.9
ERR844054_ms_1	Guerin et al., 2018	97296	Complete	High-quality	100
ERR844054_ms_2	Guerin et al., 2018	94855	Medium-quality	Genome-fragment	87.03
ERR844056_ms_3	Guerin et al., 2018	97150	Complete	High-quality	100
ERR844058_ms_2	Guerin et al., 2018	99124	Complete	High-quality	100
ERR844058_ms_4	Guerin et al., 2018	76167	Medium-quality	Genome-fragment	76
ERR844059_ms_1	Guerin et al., 2018	90201	High-quality	High-quality	91.89
ERR844061_ms_3	Guerin et al., 2018	99463	High-quality	High-quality	98.89
ERR844062_ms_1	Guerin et al., 2018	97070	Complete	High-quality	100
ERR844063_ms_1	Guerin et al., 2018	79121	Medium-quality	Genome-fragment	82.77
ERR844065_ms_1	Guerin et al., 2018	97900	High-quality	High-quality	99
ERR844065_ms_2	Guerin et al., 2018	96737	Complete	High-quality	100
ERR844065_ms_3	Guerin et al., 2018	95257	High-quality	High-quality	99.37
ERR844065_ms_4	Guerin et al., 2018	94590	High-quality	High-quality	99.15
ERR844067_ms_2	Guerin et al., 2018	92272	Complete	High-quality	100
ERR844068_ms_1	Guerin et al., 2018	102692	High-quality	High-quality	100
ERR844070_ms_1	Guerin et al., 2018	104393	High-quality	High-quality	100
ERR844070_ms_2	Guerin et al., 2018	104338	Complete	High-quality	100
ERR844071_ms_2	Guerin et al., 2018	72417	Medium-quality	Genome-fragment	72.26
ERR844072_ms_1	Guerin et al., 2018	89082	Medium-quality	Genome-fragment	88.88
ERR844076_ms_1	Guerin et al., 2018	90460	High-quality	High-quality	94.12
ERR844077_ms_1	Guerin et al., 2018	100965	Complete	High-quality	100
ERR844077_ms_2	Guerin et al., 2018	100270	Complete	High-quality	100
ERR844077_ms_3	Guerin et al., 2018	93754	Complete	High-quality	100
ERR844079_ms_2	Guerin et al., 2018	87277	Medium-quality	Genome-fragment	80.45
ERR844082_ms_2	Guerin et al., 2018	87277	Medium-quality	Genome-fragment	80.45
ERR975045_s_1	Guerin et al., 2018	94037	Complete	High-quality	100
ERR975089_s_1	Guerin et al., 2018	98791	Complete	High-quality	100
ERR975093_s_1	Guerin et al., 2018	95568	High-quality	High-quality	99.22
ERR975114_s_1	Guerin et al., 2018	87484	Medium-quality	Genome-fragment	84.93
ERR975151_s_1	Guerin et al., 2018	92621	High-quality	High-quality	96.39
ERR975207_s_1	Guerin et al., 2018	89835	High-quality	High-quality	93.5
ERR975271_s_1	Guerin et al., 2018	97424	High-quality	High-quality	94.34
Fdyn_ms_11	Guerin et al., 2018	95592	High-quality	High-quality	99.58
Fferm_ms_10	Guerin et al., 2018	101844	High-quality	High-quality	100
Fferm_ms_11	Guerin et al., 2018	104564	Complete	High-quality	100
Fferm_ms_1	Guerin et al., 2018	73579	Medium-quality	Genome-fragment	74
Fferm_ms_2	Guerin et al., 2018	86501	High-quality	High-quality	92.85
Fferm_ms_6	Guerin et al., 2018	91345	Medium-quality	Genome-fragment	84.72
Fferm_ms_8	Guerin et al., 2018	97337	High-quality	High-quality	98.06
Fferm_ms_9	Guerin et al., 2018	100767	High-quality	High-quality	97.48
HvCF_A10_ms_12	Guerin et al., 2018	72465	Medium-quality	Genome-fragment	77.79
HvCF_A10_ms_8	Guerin et al., 2018	97377	High-quality	High-quality	98.11
HvCF_A11_ms_1	Guerin et al., 2018	98883	Complete	High-quality	100
HvCF_A12_ms_1	Guerin et al., 2018	96265	Complete	High-quality	100
HvCF_A12_ms_2	Guerin et al., 2018	84518	Complete	High-quality	100
HvCF_A1_ms_1	Guerin et al., 2018	78574	Medium-quality	Genome-fragment	70.67
HvCF_A3_ms_37	Guerin et al., 2018	97340	Complete	High-quality	100
HvCF_A4_ms_1	Guerin et al., 2018	100848	Complete	High-quality	100
HvCF_A4_ms_2	Guerin et al., 2018	97040	High-quality	High-quality	97.92
HvCF_A5_ms_3	Guerin et al., 2018	89781	Complete	High-quality	100
HvCF_A6_ms_4	Guerin et al., 2018	91332	Medium-quality	Genome-fragment	74.27
HvCF_A7_ms_2	Guerin et al., 2018	99401	High-quality	High-quality	99.38
HvCF_A8_ms_1	Guerin et al., 2018	95053	Medium-quality	Genome-fragment	87.45
HvCF_A9_ms_6	Guerin et al., 2018	90288	Complete	High-quality	100
HvCF_A9_ms_7	Guerin et al., 2018	90175	Medium-quality	Genome-fragment	73.48
HvCF_B11_ms_1	Guerin et al., 2018	97435	Complete	High-quality	100
HvCF_B12_ms_1	Guerin et al., 2018	76280	Medium-quality	Genome-fragment	70.32
HvCF_B1_ms_8	Guerin et al., 2018	92361	Medium-quality	Genome-fragment	75.13
HvCF_B1_ms_9	Guerin et al., 2018	91399	Complete	High-quality	100
HvCF_B2_ms_1	Guerin et al., 2018	101643	Complete	High-quality	100
HvCF_B3_ms_1	Guerin et al., 2018	72230	Medium-quality	Genome-fragment	75.71
HvCF_B4_ms_1	Guerin et al., 2018	94527	Complete	High-quality	100
HvCF_B5_ms_2	Guerin et al., 2018	94533	Complete	High-quality	100
HvCF_B5_ms_4	Guerin et al., 2018	87332	High-quality	High-quality	95.07
HvCF_B6_ms_3	Guerin et al., 2018	94387	High-quality	High-quality	98.23
HvCF_B6_ms_4	Guerin et al., 2018	91453	Complete	High-quality	100
HvCF_C10_ms_1	Guerin et al., 2018	94582	Medium-quality	Genome-fragment	87.07
HvCF_C12_ms_12	Guerin et al., 2018	71026	Medium-quality	Genome-fragment	76.25
HvCF_C12_ms_7	Guerin et al., 2018	98308	Complete	High-quality	100
HvCF_C1_ms_5	Guerin et al., 2018	95653	High-quality	High-quality	99.55
HvCF_C1_ms_7	Guerin et al., 2018	89578	High-quality	High-quality	97.52
HvCF_C2_ms_6	Guerin et al., 2018	100896	High-quality	High-quality	99.47
HvCF_C4_ms_1	Guerin et al., 2018	91427	High-quality	High-quality	98.14
HvCF_C7_ms_5	Guerin et al., 2018	98525	High-quality	High-quality	97.19
HvCF_C7_ms_6	Guerin et al., 2018	92211	High-quality	High-quality	95.96
HvCF_C9_ms_3	Guerin et al., 2018	97469	Medium-quality	Genome-fragment	89.45
HvCF_D10_ms_2	Guerin et al., 2018	99186	Complete	High-quality	100
HvCF_D1_ms_1	Guerin et al., 2018	96001	Complete	High-quality	100
HvCF_D3_ms_2	Guerin et al., 2018	93197	Medium-quality	Genome-fragment	86.54
HvCF_D4_ms_4	Guerin et al., 2018	99848	Complete	High-quality	100
HvCF_D5_ms_4	Guerin et al., 2018	92723	Complete	High-quality	100
HvCF_D6_ms_5	Guerin et al., 2018	98602	Complete	High-quality	100
HvCF_E10_ms_1	Guerin et al., 2018	94803	Complete	High-quality	100
HvCF_E11_ms_3	Guerin et al., 2018	102376	High-quality	High-quality	99.12
HvCF_E11_ms_4	Guerin et al., 2018	101082	Complete	High-quality	100
HvCF_E12_ms_1	Guerin et al., 2018	94697	Complete	High-quality	100
HvCF_E3_ms_3	Guerin et al., 2018	98164	High-quality	High-quality	99.51
HvCF_E4_ms_4	Guerin et al., 2018	104752	Complete	High-quality	100
HvCF_E4_ms_5	Guerin et al., 2018	98551	High-quality	High-quality	99.41
HvCF_E5_ms_1	Guerin et al., 2018	96989	Complete	High-quality	100
HvCF_E6_ms_1	Guerin et al., 2018	97437	Complete	High-quality	100
HvCF_E8_ms_1	Guerin et al., 2018	97687	Complete	High-quality	100
HvCF_F2_ms_2	Guerin et al., 2018	98964	Complete	High-quality	100
IAS_virus_KJ003983	Guerin et al., 2018	99915	Complete	High-quality	100
Inf008_s_1	Guerin et al., 2018	97976	Complete	High-quality	100
Inf058_s_2	Guerin et al., 2018	97086	Medium-quality	Genome-fragment	89.09
Inf107_s_1	Guerin et al., 2018	99193	Complete	High-quality	100
Inf117_s_1	Guerin et al., 2018	95378	Complete	High-quality	100
Inf125_s_2	Guerin et al., 2018	102169	Complete	High-quality	100
Inf125_s_3	Guerin et al., 2018	97187	High-quality	High-quality	100
NC_024711_crAssphage	Guerin et al., 2018	97065	Medium-quality	Genome-fragment	88.97
Sib1_ms_11	Guerin et al., 2018	83412	Complete	High-quality	100
Sib1_ms_4	Guerin et al., 2018	95815	Complete	High-quality	100
Sib1_ms_5	Guerin et al., 2018	92132	High-quality	High-quality	98.89
Sib2_ms_1	Guerin et al., 2018	98182	Complete	High-quality	100
Sib2_ms_2	Guerin et al., 2018	93254	Complete	High-quality	100
Sib2_ms_3	Guerin et al., 2018	91837	High-quality	High-quality	97.58
Sib2_ms_4	Guerin et al., 2018	89677	High-quality	High-quality	96.26
SRR073434_s_1	Guerin et al., 2018	71499	Medium-quality	Genome-fragment	65.9
SRR073435_s_1	Guerin et al., 2018	95635	Complete	High-quality	100
SRR073436_s_1	Guerin et al., 2018	95749	High-quality	High-quality	99.64
SRR073436_s_2	Guerin et al., 2018	95598	Complete	High-quality	100
SRR073438_s_1	Guerin et al., 2018	98031	Complete	High-quality	100
SRR073438_s_2	Guerin et al., 2018	96307	Complete	High-quality	100
SRR073438_s_5	Guerin et al., 2018	73744	Medium-quality	Genome-fragment	72.72
SRR073438_s_6	Guerin et al., 2018	72246	Medium-quality	Genome-fragment	72.19
SRR073439_s_1	Guerin et al., 2018	96429	Medium-quality	Genome-fragment	88.46
SRR073439_s_2	Guerin et al., 2018	82868	Medium-quality	Genome-fragment	80.17
SRR4295172_ms_4	Guerin et al., 2018	102969	Complete	High-quality	100
SRR4295172_ms_6	Guerin et al., 2018	96564	High-quality	High-quality	100
SRR4295172_ms_8	Guerin et al., 2018	95215	Complete	High-quality	100
SRR4295172_ms_9	Guerin et al., 2018	87552	High-quality	High-quality	95.31
SRR4295173_ms_15	Guerin et al., 2018	96117	High-quality	High-quality	100
SRR4295173_ms_22	Guerin et al., 2018	77496	Medium-quality	Genome-fragment	80.65
SRR4295173_s_14	Guerin et al., 2018	96658	Complete	High-quality	100
SRR4295174_ms_11	Guerin et al., 2018	86817	High-quality	High-quality	94.51
SRR4295175_ms_5	Guerin et al., 2018	96082	Complete	High-quality	100
SRR4295175_ms_7	Guerin et al., 2018	86793	High-quality	High-quality	94.49
SRR4295175_s_4	Guerin et al., 2018	99279	Complete	High-quality	100
SRX020504_s_3	Guerin et al., 2018	74110	Medium-quality	Genome-fragment	76.41
QWCE01000387	Yutin et al., 2021	84741	Complete	High-quality	100
OHXQ01000012	Yutin et al., 2021	61829	Medium-quality	Genome-fragment	57.02
OLFZ01000126	Yutin et al., 2021	88500	Medium-quality	Genome-fragment	64.44
OJRC01000065	Yutin et al., 2021	89323	Complete	High-quality	100
OJRT01000053	Yutin et al., 2021	89323	Complete	High-quality	100
OJRK01000037	Yutin et al., 2021	89325	Complete	High-quality	100
OJPR01000012	Yutin et al., 2021	89335	Complete	High-quality	100
OLGB01000200	Yutin et al., 2021	89835	Complete	High-quality	100
OLPR01000090	Yutin et al., 2021	89906	Complete	High-quality	100
OICR01000026	Yutin et al., 2021	89931	Complete	High-quality	100
OICK01000023	Yutin et al., 2021	89933	Complete	High-quality	100
OLGL01000146	Yutin et al., 2021	89960	Complete	High-quality	100
OLFZ01000118	Yutin et al., 2021	90081	Complete	High-quality	100
OCHM01000051	Yutin et al., 2021	90151	Complete	High-quality	100
OCAA01000151	Yutin et al., 2021	90238	Complete	High-quality	100
OLFY01000217	Yutin et al., 2021	90326	Complete	High-quality	100
OIWV01000065	Yutin et al., 2021	90457	Complete	High-quality	100
OHJU01000019	Yutin et al., 2021	90460	Complete	High-quality	100
OHKU01000021	Yutin et al., 2021	90460	Complete	High-quality	100
OHPO01000018	Yutin et al., 2021	90461	Complete	High-quality	100
OHTD01000013	Yutin et al., 2021	90463	Complete	High-quality	100
OLRU01000124	Yutin et al., 2021	90490	Complete	High-quality	100
OGPZ01000072	Yutin et al., 2021	90587	Complete	High-quality	100
OLNV01000049	Yutin et al., 2021	90592	Medium-quality	Genome-fragment	65.91
OIXR01000085	Yutin et al., 2021	90679	Complete	High-quality	100
OHWI01000045	Yutin et al., 2021	90746	Complete	High-quality	100
OHXU01000048	Yutin et al., 2021	90746	Complete	High-quality	100
OKSB01000084	Yutin et al., 2021	90782	Complete	High-quality	100
OGRL01000078	Yutin et al., 2021	91026	Complete	High-quality	100
OHJX01000034	Yutin et al., 2021	91062	Complete	High-quality	100
OMDD01000022	Yutin et al., 2021	91066	Complete	High-quality	100
OBJF01000128	Yutin et al., 2021	91078	Complete	High-quality	100
OBLG01000146	Yutin et al., 2021	91185	Medium-quality	Genome-fragment	70.88
OHKK01000062	Yutin et al., 2021	91233	Complete	High-quality	100
OBAQ01000124	Yutin et al., 2021	91245	Complete	High-quality	100
OJNS01000048	Yutin et al., 2021	91262	Complete	High-quality	100
QRFC01000100	Yutin et al., 2021	91266	Complete	High-quality	100
OGCO01000246	Yutin et al., 2021	91369	Complete	High-quality	100
OLNN01000114	Yutin et al., 2021	91621	Complete	High-quality	100
OMGY01000095	Yutin et al., 2021	92008	Complete	High-quality	100
OLOE01000022	Yutin et al., 2021	92046	Complete	High-quality	100
OJQP01000090	Yutin et al., 2021	92157	Complete	High-quality	100
OGTL01000073	Yutin et al., 2021	92446	Complete	High-quality	100
OKSC01000115	Yutin et al., 2021	92466	Complete	High-quality	100
OLPH01000160	Yutin et al., 2021	92533	Complete	High-quality	100
OJNL01000044	Yutin et al., 2021	92556	Complete	High-quality	100
OGQI01000045	Yutin et al., 2021	92805	Complete	High-quality	100
OFMB01000041	Yutin et al., 2021	92894	Complete	High-quality	100
OGCM01000239	Yutin et al., 2021	92896	Complete	High-quality	100
OGXT01000133	Yutin et al., 2021	93114	Complete	High-quality	100
OIYR01000021	Yutin et al., 2021	93160	Complete	High-quality	100
OIWP01000200	Yutin et al., 2021	93251	Complete	High-quality	100
OLGH01000138	Yutin et al., 2021	93256	Complete	High-quality	100
OLWC01000038	Yutin et al., 2021	93375	Complete	High-quality	100
OLXR01000035	Yutin et al., 2021	93375	Complete	High-quality	100
OLXS01000032	Yutin et al., 2021	93375	Complete	High-quality	100
OLPO01000071	Yutin et al., 2021	93384	Complete	High-quality	100
OOAT01000079	Yutin et al., 2021	93464	Complete	High-quality	100
OBJF01000120	Yutin et al., 2021	93546	Medium-quality	Genome-fragment	68.06
OLRB01000064	Yutin et al., 2021	93684	Complete	High-quality	100
OLPO01000070	Yutin et al., 2021	93686	Complete	High-quality	100
UMIU01010253	Yutin et al., 2021	93860	Complete	High-quality	100
OLFT01000163	Yutin et al., 2021	93924	Complete	High-quality	100
OLNP01000086	Yutin et al., 2021	93984	Complete	High-quality	100
OIWM01000114	Yutin et al., 2021	93990	Complete	High-quality	100
OKUM01000038	Yutin et al., 2021	94019	Complete	High-quality	100
OBJP01000075	Yutin et al., 2021	94089	Complete	High-quality	100
OLNY01000078	Yutin et al., 2021	94184	Complete	High-quality	100
OLRJ01000083	Yutin et al., 2021	94231	Complete	High-quality	100
OJQF01000018	Yutin et al., 2021	94250	Complete	High-quality	100
OBAE01000105	Yutin et al., 2021	94469	Complete	High-quality	100
OKSB01000078	Yutin et al., 2021	94481	Complete	High-quality	100
OLFY01000196	Yutin et al., 2021	94517	Complete	High-quality	100
OGOO01000132	Yutin et al., 2021	94620	Complete	High-quality	100
OFMO01000072	Yutin et al., 2021	94623	Complete	High-quality	100
OHBE01000089	Yutin et al., 2021	94645	Complete	High-quality	100
OATI01000137	Yutin et al., 2021	94652	Complete	High-quality	100
OJOV01000080	Yutin et al., 2021	94856	Complete	High-quality	100
OIZP01000035	Yutin et al., 2021	94884	Complete	High-quality	100
OLQL01000089	Yutin et al., 2021	94892	Complete	High-quality	100
OJNQ01000029	Yutin et al., 2021	95095	Complete	High-quality	100
OGOL01000109	Yutin et al., 2021	95100	Complete	High-quality	100
OCHV01000094	Yutin et al., 2021	95150	Medium-quality	Genome-fragment	78.06
OCHL01000111	Yutin et al., 2021	95151	Medium-quality	Genome-fragment	78.71
OGPX01000026	Yutin et al., 2021	95177	Complete	High-quality	100
OODN01000068	Yutin et al., 2021	95186	Complete	High-quality	100
OLVT01000100	Yutin et al., 2021	95281	Complete	High-quality	100
OJPT01000035	Yutin et al., 2021	95294	Complete	High-quality	100
OJQL01000115	Yutin et al., 2021	95327	Complete	High-quality	100
OLQR01000043	Yutin et al., 2021	95371	Complete	High-quality	100
OLFZ01000108	Yutin et al., 2021	95393	Complete	High-quality	100
OLGO01000101	Yutin et al., 2021	95395	Complete	High-quality	100
OLVO01000096	Yutin et al., 2021	95402	Complete	High-quality	100
OFSC01000046	Yutin et al., 2021	95560	Complete	High-quality	100
PPYF01218884	Yutin et al., 2021	95560	Complete	High-quality	100
OLOF01000050	Yutin et al., 2021	95594	Complete	High-quality	100
OBAH01000076	Yutin et al., 2021	95597	Complete	High-quality	100
OBAI01000126	Yutin et al., 2021	95597	Complete	High-quality	100
OLND01000117	Yutin et al., 2021	95684	Complete	High-quality	100
QZMG01000076	Yutin et al., 2021	95760	Complete	High-quality	100
OLSC01000143	Yutin et al., 2021	95798	Complete	High-quality	100
OBAG01000123	Yutin et al., 2021	95880	Complete	High-quality	100
OLTF01000001	Yutin et al., 2021	95938	Complete	High-quality	100
OMCC01000013	Yutin et al., 2021	95985	Complete	High-quality	100
OMCD01000026	Yutin et al., 2021	95985	Complete	High-quality	100
OHNO01000022	Yutin et al., 2021	95994	Complete	High-quality	100
OHQM01000028	Yutin et al., 2021	95995	Complete	High-quality	100
OKRV01000014	Yutin et al., 2021	96017	Complete	High-quality	100
OBHU01000056	Yutin et al., 2021	96018	High-quality	High-quality	100
OJMP01000070	Yutin et al., 2021	96019	Complete	High-quality	100
OBKI01000059	Yutin et al., 2021	96075	Complete	High-quality	100
OWJC01000051	Yutin et al., 2021	96106	Complete	High-quality	100
OWIQ01000031	Yutin et al., 2021	96108	Complete	High-quality	100
OFRZ01000076	Yutin et al., 2021	96155	Medium-quality	Genome-fragment	88.27
OLOZ01000098	Yutin et al., 2021	96167	Complete	High-quality	100
OLWZ01000040	Yutin et al., 2021	96278	Complete	High-quality	100
OMFA01000001	Yutin et al., 2021	96278	Complete	High-quality	100
OLNO01000079	Yutin et al., 2021	96390	Complete	High-quality	100
OLSO01000074	Yutin et al., 2021	96574	Complete	High-quality	100
OLRG01000090	Yutin et al., 2021	96652	Complete	High-quality	100
OJRB01000021	Yutin et al., 2021	96660	Complete	High-quality	100
OKUZ01000024	Yutin et al., 2021	96662	Complete	High-quality	100
OJNH01000053	Yutin et al., 2021	96667	Complete	High-quality	100
OFMP01000048	Yutin et al., 2021	96709	Complete	High-quality	100
OFMQ01000047	Yutin et al., 2021	96709	Complete	High-quality	100
OLZQ01000040	Yutin et al., 2021	96746	Complete	High-quality	100
OLZR01000039	Yutin et al., 2021	96746	Complete	High-quality	100
OLRW01000062	Yutin et al., 2021	96763	Complete	High-quality	100
OLOS01000113	Yutin et al., 2021	96775	Complete	High-quality	100
OBWJ01000088	Yutin et al., 2021	96828	Complete	High-quality	100
OGTB01000055	Yutin et al., 2021	96868	Complete	High-quality	100
OODH01000049	Yutin et al., 2021	96952	Complete	High-quality	100
OMAP01000009	Yutin et al., 2021	97130	Complete	High-quality	100
OMAV01000008	Yutin et al., 2021	97130	Complete	High-quality	100
OMCR01000009	Yutin et al., 2021	97130	Medium-quality	Genome-fragment	89.24
OLYR01000006	Yutin et al., 2021	97131	Complete	High-quality	100
OIWV01000054	Yutin et al., 2021	97248	Complete	High-quality	100
OLSX01000045	Yutin et al., 2021	97305	Complete	High-quality	100
OLXK01000100	Yutin et al., 2021	97306	Complete	High-quality	100
OLPB01000029	Yutin et al., 2021	97375	Complete	High-quality	100
CYGL01000011	Yutin et al., 2021	97402	Complete	High-quality	100
OBCT01000057	Yutin et al., 2021	97415	Complete	High-quality	100
OBCU01000088	Yutin et al., 2021	97415	Complete	High-quality	100
OJSI01000113	Yutin et al., 2021	97415	Complete	High-quality	100
OCMC01000052	Yutin et al., 2021	97422	Complete	High-quality	100
OJSM01000088	Yutin et al., 2021	97426	Complete	High-quality	100
OJSN01000086	Yutin et al., 2021	97426	Complete	High-quality	100
OLIY01000083	Yutin et al., 2021	97426	Complete	High-quality	100
OCMA01000041	Yutin et al., 2021	97427	Complete	High-quality	100
OBXW01000115	Yutin et al., 2021	97443	Complete	High-quality	100
OIWL01000160	Yutin et al., 2021	97460	Complete	High-quality	100
OBAR01000155	Yutin et al., 2021	97466	Complete	High-quality	100
OBXZ01000146	Yutin et al., 2021	97479	Complete	High-quality	100
OGPN01000023	Yutin et al., 2021	97522	Complete	High-quality	100
OGTL01000065	Yutin et al., 2021	97526	Complete	High-quality	100
OIFE01000101	Yutin et al., 2021	97536	Complete	High-quality	100
OLRW01000060	Yutin et al., 2021	97576	Complete	High-quality	100
OGPZ01000054	Yutin et al., 2021	97586	Complete	High-quality	100
OGSS01000127	Yutin et al., 2021	97603	Complete	High-quality	100
OGZA01000036	Yutin et al., 2021	97653	Complete	High-quality	100
OJML01000021	Yutin et al., 2021	97694	Complete	High-quality	100
OFRY01000048	Yutin et al., 2021	97708	Complete	High-quality	100
OGRD01000043	Yutin et al., 2021	97803	Complete	High-quality	100
OFLY01000041	Yutin et al., 2021	97816	Complete	High-quality	100
OFMN01000076	Yutin et al., 2021	97947	Complete	High-quality	100
OHAF01000067	Yutin et al., 2021	97969	Complete	High-quality	100
OKSA01000050	Yutin et al., 2021	97969	Complete	High-quality	100
OATT01000100	Yutin et al., 2021	98043	Complete	High-quality	100
OGRO01000082	Yutin et al., 2021	98068	Complete	High-quality	100
OLWB01000065	Yutin et al., 2021	98114	Complete	High-quality	100
OFME01000049	Yutin et al., 2021	98212	Complete	High-quality	100
OODS01000049	Yutin et al., 2021	98252	Complete	High-quality	100
OGRG01000096	Yutin et al., 2021	98273	Complete	High-quality	100
OGQQ01000082	Yutin et al., 2021	98276	Complete	High-quality	100
OHKT01000036	Yutin et al., 2021	98380	Complete	High-quality	100
OHLM01000037	Yutin et al., 2021	98380	Complete	High-quality	100
OHPM01000044	Yutin et al., 2021	98382	Complete	High-quality	100
OBVI01000054	Yutin et al., 2021	98442	Complete	High-quality	100
OBCV01000014	Yutin et al., 2021	98493	Complete	High-quality	100
OCHF01000050	Yutin et al., 2021	98572	Complete	High-quality	100
OCPZ01000057	Yutin et al., 2021	98572	Complete	High-quality	100
OCHG01000105	Yutin et al., 2021	98596	Complete	High-quality	100
OHAT01000070	Yutin et al., 2021	98602	Complete	High-quality	100
OCRP01000110	Yutin et al., 2021	98621	Complete	High-quality	100
OKRW01000064	Yutin et al., 2021	98660	Complete	High-quality	100
OOAW01000092	Yutin et al., 2021	98860	Complete	High-quality	100
OAWB01000083	Yutin et al., 2021	98931	Complete	High-quality	100
OJNH01000048	Yutin et al., 2021	99101	Complete	High-quality	100
OAVV01000098	Yutin et al., 2021	99129	Complete	High-quality	100
OODC01000039	Yutin et al., 2021	99242	Complete	High-quality	100
OLGJ01000028	Yutin et al., 2021	99691	Complete	High-quality	100
OLVR01000187	Yutin et al., 2021	91285	Complete	High-quality	100
OGPM01000085	Yutin et al., 2021	91342	Complete	High-quality	100
OBVO01000052	Yutin et al., 2021	92669	Complete	High-quality	100
OGRO01000090	Yutin et al., 2021	92669	Complete	High-quality	100
OGRG01000107	Yutin et al., 2021	92671	Complete	High-quality	100
OJPC01000037	Yutin et al., 2021	92837	Complete	High-quality	100
OKXB01000124	Yutin et al., 2021	92866	Complete	High-quality	100
OLQE01000062	Yutin et al., 2021	93036	Complete	High-quality	100
OQWI01000009	Yutin et al., 2021	93760	Complete	High-quality	100
OJNZ01000055	Yutin et al., 2021	94264	Complete	High-quality	100
OJOA01000027	Yutin et al., 2021	94266	Complete	High-quality	100
OHDZ01000027	Yutin et al., 2021	94679	Complete	High-quality	100
OHKD01000031	Yutin et al., 2021	94681	Complete	High-quality	100
OIWS01000145	Yutin et al., 2021	94690	Complete	High-quality	100
OHBM01000040	Yutin et al., 2021	94835	Complete	High-quality	100
OGQX01000099	Yutin et al., 2021	94975	Complete	High-quality	100
OIWT01000163	Yutin et al., 2021	95029	Complete	High-quality	100
OIWS01000142	Yutin et al., 2021	95459	Complete	High-quality	100
OLRZ01000056	Yutin et al., 2021	96106	Complete	High-quality	100
OCLL01000003	Yutin et al., 2021	96486	Complete	High-quality	100
OFRY01000050	Yutin et al., 2021	96513	Complete	High-quality	100
OFMP01000047	Yutin et al., 2021	96757	Complete	High-quality	100
OFMQ01000046	Yutin et al., 2021	96759	Complete	High-quality	100
OIXG01000120	Yutin et al., 2021	97319	Complete	High-quality	100
OBAE01000091	Yutin et al., 2021	97690	Complete	High-quality	100
OBAG01000118	Yutin et al., 2021	97690	Complete	High-quality	100
OBAM01000118	Yutin et al., 2021	97690	Complete	High-quality	100
OMBQ01000121	Yutin et al., 2021	98054	Complete	High-quality	100
OMFN01000044	Yutin et al., 2021	98061	Complete	High-quality	100
OJPA01000036	Yutin et al., 2021	98415	Complete	High-quality	100
OGCO01000213	Yutin et al., 2021	98476	Complete	High-quality	100
OGOJ01000065	Yutin et al., 2021	98499	Complete	High-quality	100
OHUS01000015	Yutin et al., 2021	98541	Complete	High-quality	100
OHXA01000011	Yutin et al., 2021	98541	Complete	High-quality	100
OHZZ01000018	Yutin et al., 2021	98541	Complete	High-quality	100
OIAM01000024	Yutin et al., 2021	98541	Complete	High-quality	100
OLSD01000074	Yutin et al., 2021	98558	Complete	High-quality	100
OGWZ01000097	Yutin et al., 2021	98686	Complete	High-quality	100
OLPO01000063	Yutin et al., 2021	99010	Complete	High-quality	100
PPYF01195288	Yutin et al., 2021	99064	Complete	High-quality	100
OIEC01000013	Yutin et al., 2021	99390	Complete	High-quality	100
OKVP01000002	Yutin et al., 2021	99390	Complete	High-quality	100
OODJ01000103	Yutin et al., 2021	99526	Complete	High-quality	100
OGWS01000068	Yutin et al., 2021	99632	Complete	High-quality	100
OGYN01000044	Yutin et al., 2021	99964	Complete	High-quality	100
OQVN01000003	Yutin et al., 2021	100061	Complete	High-quality	100
OLSE01000140	Yutin et al., 2021	100102	Complete	High-quality	100
OGZO01000002	Yutin et al., 2021	100478	Complete	High-quality	100
OCLB01000002	Yutin et al., 2021	100749	Complete	High-quality	100
OGWR01000031	Yutin et al., 2021	101374	Complete	High-quality	100
OIXH01000107	Yutin et al., 2021	101624	Complete	High-quality	100
OGYD01000027	Yutin et al., 2021	101647	Complete	High-quality	100
OJQL01000090	Yutin et al., 2021	104366	Complete	High-quality	100
OJRA01000016	Yutin et al., 2021	104734	Complete	High-quality	100
OJOM01000034	Yutin et al., 2021	104737	Complete	High-quality	100
OKTS01000039	Yutin et al., 2021	106313	Complete	High-quality	100
OIYV01000031	Yutin et al., 2021	111005	Complete	High-quality	100
OIXH01000142	Yutin et al., 2021	91664	Complete	High-quality	100
QWCY01000236	Yutin et al., 2021	95693	Complete	High-quality	100
OMBQ01000128	Yutin et al., 2021	96363	Complete	High-quality	100
OGOQ01000098	Yutin et al., 2021	96818	Complete	High-quality	100
OGTB01000054	Yutin et al., 2021	96930	Complete	High-quality	100
QWCY01000259	Yutin et al., 2021	97874	Complete	High-quality	100
OJSE01000155	Yutin et al., 2021	97925	Complete	High-quality	100
OLWB01000066	Yutin et al., 2021	97938	Complete	High-quality	100
OJMH01000169	Yutin et al., 2021	97982	Complete	High-quality	100
OLGN01000078	Yutin et al., 2021	98420	Complete	High-quality	100
OGYC01000074	Yutin et al., 2021	98568	Complete	High-quality	100
OLPS01000138	Yutin et al., 2021	98626	Complete	High-quality	100
OLWC01000027	Yutin et al., 2021	98842	Complete	High-quality	100
OLXS01000029	Yutin et al., 2021	98842	Complete	High-quality	100
OLXT01000028	Yutin et al., 2021	98842	Complete	High-quality	100
OGXI01000029	Yutin et al., 2021	98918	Complete	High-quality	100
OAUH01000043	Yutin et al., 2021	99215	Complete	High-quality	100
OICB01000025	Yutin et al., 2021	99282	Complete	High-quality	100
OICT01000024	Yutin et al., 2021	99282	Complete	High-quality	100
OIDD01000026	Yutin et al., 2021	99282	Complete	High-quality	100
OLOB01000056	Yutin et al., 2021	99592	Complete	High-quality	100
OBZD01000096	Yutin et al., 2021	99648	Complete	High-quality	100
OLPO01000062	Yutin et al., 2021	99744	Complete	High-quality	100
OBJQ01000077	Yutin et al., 2021	99770	Complete	High-quality	100
OGXX01000055	Yutin et al., 2021	99781	Complete	High-quality	100
OHUR01000026	Yutin et al., 2021	99800	Complete	High-quality	100
OHXM01000017	Yutin et al., 2021	99800	Complete	High-quality	100
OHYH01000026	Yutin et al., 2021	99800	Complete	High-quality	100
OKVA01000013	Yutin et al., 2021	99800	Complete	High-quality	100
OGUN01000050	Yutin et al., 2021	99857	Complete	High-quality	100
OBZF01000078	Yutin et al., 2021	99910	Complete	High-quality	100
OLNE01000087	Yutin et al., 2021	100001	Complete	High-quality	100
OLNW01000116	Yutin et al., 2021	100078	Complete	High-quality	100
OLQG01000044	Yutin et al., 2021	100294	Complete	High-quality	100
OGZA01000030	Yutin et al., 2021	100355	Complete	High-quality	100
OJQH01000019	Yutin et al., 2021	100472	Complete	High-quality	100
OKRW01000057	Yutin et al., 2021	100673	Complete	High-quality	100
OLOZ01000092	Yutin et al., 2021	100829	Complete	High-quality	100
OLGF01000091	Yutin et al., 2021	101133	Complete	High-quality	100
OHAD01000101	Yutin et al., 2021	101167	Complete	High-quality	100
OFMV01000048	Yutin et al., 2021	101229	Complete	High-quality	100
OLQL01000074	Yutin et al., 2021	101339	Complete	High-quality	100
OLRV01000041	Yutin et al., 2021	101794	Complete	High-quality	100
OGRK01000094	Yutin et al., 2021	101806	Complete	High-quality	100
OLOK01000029	Yutin et al., 2021	101899	Complete	High-quality	100
OLPB01000025	Yutin et al., 2021	102290	Complete	High-quality	100
OCPX01000081	Yutin et al., 2021	102326	Complete	High-quality	100
OLRA01000126	Yutin et al., 2021	102784	Complete	High-quality	100
QWBY01000010	Yutin et al., 2021	145424	Complete	High-quality	100
OMAV01000002	Yutin et al., 2021	163385	Complete	High-quality	100
OCHL01000028	Yutin et al., 2021	176654	Complete	High-quality	100
OLNL01000026	Yutin et al., 2021	177987	Complete	High-quality	100
OLRX01000007	Yutin et al., 2021	178485	Complete	High-quality	100
OKWR01000042	Yutin et al., 2021	180484	Complete	High-quality	100
OWII01000011	Yutin et al., 2021	182061	Complete	High-quality	100
OAWA01000024	Yutin et al., 2021	182527	Complete	High-quality	100
OLSP01000004	Yutin et al., 2021	182542	Complete	High-quality	100
OKVF01000023	Yutin et al., 2021	183308	Complete	High-quality	100
OJPU01000022	Yutin et al., 2021	184421	Complete	High-quality	100
OJOE01000015	Yutin et al., 2021	185127	Complete	High-quality	100
OLOE01000004	Yutin et al., 2021	185268	Complete	High-quality	100
OHFX01000006	Yutin et al., 2021	185678	Complete	High-quality	100
OGOT01000012	Yutin et al., 2021	186167	Complete	High-quality	100
OGTB01000008	Yutin et al., 2021	186370	Complete	High-quality	100
OJOH01000017	Yutin et al., 2021	187862	Complete	High-quality	100
QWBY01000007	Yutin et al., 2021	188431	Complete	High-quality	100
OMBT01000004	Yutin et al., 2021	188485	Complete	High-quality	100
OMEJ01000024	Yutin et al., 2021	188485	Complete	High-quality	100
OMEW01000010	Yutin et al., 2021	189001	Complete	High-quality	100
OFPS01000054	Yutin et al., 2021	144391	High-quality	High-quality	93.85
OICR01000007	Yutin et al., 2021	146329	Complete	High-quality	100
OMGY01000027	Yutin et al., 2021	147101	Complete	High-quality	100
OFLY01000012	Yutin et al., 2021	147368	Complete	High-quality	100
OLJW01000056	Yutin et al., 2021	148853	Complete	High-quality	100
OJUG01000072	Yutin et al., 2021	148883	Complete	High-quality	100
OJSE01000052	Yutin et al., 2021	148953	Complete	High-quality	100
OHXK01000005	Yutin et al., 2021	149835	Complete	High-quality	100
OGZF01000025	Yutin et al., 2021	150604	Complete	High-quality	100
OHBE01000017	Yutin et al., 2021	150646	Complete	High-quality	100
OMDY01000016	Yutin et al., 2021	151112	Complete	High-quality	100
OLZO01000021	Yutin et al., 2021	151133	Complete	High-quality	100
OIWQ01000029	Yutin et al., 2021	151719	Complete	High-quality	100
OHMY01000035	Yutin et al., 2021	151909	Complete	High-quality	100
OHKV01000027	Yutin et al., 2021	151910	Complete	High-quality	100
OHQS01000030	Yutin et al., 2021	151910	Complete	High-quality	100
OCHF01000011	Yutin et al., 2021	151921	Complete	High-quality	100
OCPY01000015	Yutin et al., 2021	151921	Complete	High-quality	100
OCPZ01000017	Yutin et al., 2021	151921	Complete	High-quality	100
OGOO01000044	Yutin et al., 2021	151997	Complete	High-quality	100
OIZE01000030	Yutin et al., 2021	152163	Complete	High-quality	100
OHEN01000023	Yutin et al., 2021	152275	Complete	High-quality	100
OIAT01000008	Yutin et al., 2021	152556	Complete	High-quality	100
OFMT01000022	Yutin et al., 2021	153190	Complete	High-quality	100
OJOU01000011	Yutin et al., 2021	153255	Complete	High-quality	100
OFMU01000028	Yutin et al., 2021	153731	Complete	High-quality	100
OBWI01000023	Yutin et al., 2021	153977	Complete	High-quality	100
PPYF01266999	Yutin et al., 2021	154058	Complete	High-quality	100
OICG01000006	Yutin et al., 2021	154154	Complete	High-quality	100
OLOZ01000027	Yutin et al., 2021	154420	Complete	High-quality	100
OGZB01000001	Yutin et al., 2021	154871	Complete	High-quality	100
OLOG01000029	Yutin et al., 2021	155271	Complete	High-quality	100
OLQV01000028	Yutin et al., 2021	156426	Complete	High-quality	100
OGZF01000022	Yutin et al., 2021	158368	Complete	High-quality	100
OHYE01000011	Yutin et al., 2021	158763	Complete	High-quality	100
OJQQ01000027	Yutin et al., 2021	158910	Complete	High-quality	100
OLVU01000042	Yutin et al., 2021	92069	Complete	High-quality	100
OLNY01000079	Yutin et al., 2021	93453	Complete	High-quality	100
OIQP01000011	Yutin et al., 2021	95212	Complete	High-quality	100
OIHW01000011	Yutin et al., 2021	95213	Complete	High-quality	100
OIID01000014	Yutin et al., 2021	95213	Complete	High-quality	100
OIRE01000011	Yutin et al., 2021	95213	Complete	High-quality	100
OIRJ01000014	Yutin et al., 2021	95213	Complete	High-quality	100
OISE01000013	Yutin et al., 2021	95213	Complete	High-quality	100
OITT01000013	Yutin et al., 2021	95213	Complete	High-quality	100
OKYF01000017	Yutin et al., 2021	95213	Complete	High-quality	100
OKYI01000013	Yutin et al., 2021	95213	Complete	High-quality	100
OKZN01000015	Yutin et al., 2021	95213	Complete	High-quality	100
OLDR01000012	Yutin et al., 2021	95213	Complete	High-quality	100
OLEF01000014	Yutin et al., 2021	95213	Complete	High-quality	100
QWCH01000269	Yutin et al., 2021	95448	Complete	High-quality	100
OFMT01000073	Yutin et al., 2021	95912	Complete	High-quality	100
OGPM01000076	Yutin et al., 2021	95921	Complete	High-quality	100
OMBK01000035	Yutin et al., 2021	95965	Complete	High-quality	100
OILW01000004	Yutin et al., 2021	96062	Complete	High-quality	100
OIMD01000006	Yutin et al., 2021	96062	Complete	High-quality	100
OIIS01000010	Yutin et al., 2021	96063	Complete	High-quality	100
OIJZ01000005	Yutin et al., 2021	96063	Complete	High-quality	100
OIKP01000007	Yutin et al., 2021	96063	Complete	High-quality	100
OILF01000001	Yutin et al., 2021	96063	Complete	High-quality	100
OIMW01000001	Yutin et al., 2021	96063	Complete	High-quality	100
OIOB01000003	Yutin et al., 2021	96063	Complete	High-quality	100
OIOD01000003	Yutin et al., 2021	96063	Complete	High-quality	100
OIOK01000005	Yutin et al., 2021	96063	Complete	High-quality	100
OIOT01000010	Yutin et al., 2021	96063	Complete	High-quality	100
OIOW01000003	Yutin et al., 2021	96063	Complete	High-quality	100
OIPC01000005	Yutin et al., 2021	96063	Complete	High-quality	100
OLAY01000001	Yutin et al., 2021	96063	Complete	High-quality	100
OLBF01000001	Yutin et al., 2021	96063	Complete	High-quality	100
OLBT01000003	Yutin et al., 2021	96063	Complete	High-quality	100
OLCX01000005	Yutin et al., 2021	96063	Complete	High-quality	100
OBKN01000017	Yutin et al., 2021	96153	Complete	High-quality	100
OLSB01000098	Yutin et al., 2021	96332	Complete	High-quality	100
OHCF01000051	Yutin et al., 2021	96369	Complete	High-quality	100
OHCN01000055	Yutin et al., 2021	96369	Complete	High-quality	100
OHKK01000055	Yutin et al., 2021	96369	Complete	High-quality	100
OKTW01000053	Yutin et al., 2021	96369	Complete	High-quality	100
OGOM01000068	Yutin et al., 2021	96402	Complete	High-quality	100
OGON01000039	Yutin et al., 2021	96406	Complete	High-quality	100
OIZB01000074	Yutin et al., 2021	96640	Complete	High-quality	100
OLGJ01000032	Yutin et al., 2021	96839	Complete	High-quality	100
OAUB01000058	Yutin et al., 2021	96869	Complete	High-quality	100
OKTF01000036	Yutin et al., 2021	96986	Complete	High-quality	100
OHGL01000049	Yutin et al., 2021	97026	Complete	High-quality	100
OHLL01000049	Yutin et al., 2021	97026	Complete	High-quality	100
OHTT01000047	Yutin et al., 2021	97026	Complete	High-quality	100
OMAC01000093	Yutin et al., 2021	97130	Complete	High-quality	100
OMBO01000086	Yutin et al., 2021	97130	Complete	High-quality	100
OLSC01000138	Yutin et al., 2021	97252	Complete	High-quality	100
OGWR01000033	Yutin et al., 2021	97279	Complete	High-quality	100
OLNW01000127	Yutin et al., 2021	97355	Complete	High-quality	100
OJMP01000066	Yutin et al., 2021	97446	Complete	High-quality	100
OMDJ01000050	Yutin et al., 2021	97510	Complete	High-quality	100
OLQJ01000062	Yutin et al., 2021	97514	Complete	High-quality	100
OJAW01000043	Yutin et al., 2021	97571	Complete	High-quality	100
PPYF01208384	Yutin et al., 2021	97657	Complete	High-quality	100
OGPX01000023	Yutin et al., 2021	97676	Complete	High-quality	100
OLGL01000107	Yutin et al., 2021	97742	Complete	High-quality	100
OIXA01000142	Yutin et al., 2021	97930	Complete	High-quality	100
OGOI01000071	Yutin et al., 2021	97964	Complete	High-quality	100
OGOH01000022	Yutin et al., 2021	98162	Complete	High-quality	100
OLFT01000150	Yutin et al., 2021	98201	Complete	High-quality	100
ONZZ01000054	Yutin et al., 2021	98283	Complete	High-quality	100
OLRO01000069	Yutin et al., 2021	98325	Complete	High-quality	100
OMGY01000082	Yutin et al., 2021	98338	Complete	High-quality	100
OBJP01000067	Yutin et al., 2021	98379	Complete	High-quality	100
OLNI01000077	Yutin et al., 2021	98382	Complete	High-quality	100
OBUX01000069	Yutin et al., 2021	98406	Complete	High-quality	100
OJQC01000022	Yutin et al., 2021	98479	Complete	High-quality	100
OJRQ01000077	Yutin et al., 2021	98493	Complete	High-quality	100
OBWV01000111	Yutin et al., 2021	98519	Complete	High-quality	100
OAVV01000102	Yutin et al., 2021	98564	Complete	High-quality	100
OGZX01000086	Yutin et al., 2021	98587	Complete	High-quality	100
OGXF01000053	Yutin et al., 2021	98713	Complete	High-quality	100
OBWJ01000082	Yutin et al., 2021	98740	Complete	High-quality	100
OHJU01000015	Yutin et al., 2021	98775	Complete	High-quality	100
OHPO01000015	Yutin et al., 2021	98775	Complete	High-quality	100
OMAL01000049	Yutin et al., 2021	98812	Complete	High-quality	100
OMBP01000050	Yutin et al., 2021	98812	Complete	High-quality	100
OMCU01000064	Yutin et al., 2021	98812	Complete	High-quality	100
OMEV01000060	Yutin et al., 2021	98812	Complete	High-quality	100
OIJJ01000006	Yutin et al., 2021	98912	Complete	High-quality	100
OIKC01000003	Yutin et al., 2021	98912	Complete	High-quality	100
OIML01000006	Yutin et al., 2021	98912	Complete	High-quality	100
OIMM01000004	Yutin et al., 2021	98912	Complete	High-quality	100
OINI01000005	Yutin et al., 2021	98912	Complete	High-quality	100
OINS01000004	Yutin et al., 2021	98912	Complete	High-quality	100
OIOX01000005	Yutin et al., 2021	98912	Complete	High-quality	100
OLAL01000004	Yutin et al., 2021	98912	Complete	High-quality	100
OWIL01000029	Yutin et al., 2021	99122	Complete	High-quality	100
OJOV01000072	Yutin et al., 2021	99277	Complete	High-quality	100
OJRE01000045	Yutin et al., 2021	99277	Complete	High-quality	100
OHAB01000087	Yutin et al., 2021	99363	Complete	High-quality	100
OIWL01000154	Yutin et al., 2021	99366	Complete	High-quality	100
OIRC01000027	Yutin et al., 2021	99470	Complete	High-quality	100
OBJQ01000079	Yutin et al., 2021	99573	Complete	High-quality	100
OLOZ01000093	Yutin et al., 2021	99612	Complete	High-quality	100
OCHV01000088	Yutin et al., 2021	99635	Complete	High-quality	100
OLQU01000060	Yutin et al., 2021	99668	Complete	High-quality	100
OLQJ01000056	Yutin et al., 2021	99684	Complete	High-quality	100
OOAG01000060	Yutin et al., 2021	99694	Complete	High-quality	100
OGYG01000098	Yutin et al., 2021	99742	Complete	High-quality	100
OLSB01000088	Yutin et al., 2021	99788	Complete	High-quality	100
OLOX01000059	Yutin et al., 2021	99803	Complete	High-quality	100
OJQT01000029	Yutin et al., 2021	99849	Complete	High-quality	100
OMGI01000036	Yutin et al., 2021	99981	Complete	High-quality	100
OIEG01000005	Yutin et al., 2021	100006	Complete	High-quality	100
OLZJ01000019	Yutin et al., 2021	100016	Complete	High-quality	100
OHAS01000014	Yutin et al., 2021	100024	Complete	High-quality	100
OLGY01000065	Yutin et al., 2021	100075	Complete	High-quality	100
OLWD01000041	Yutin et al., 2021	100164	Complete	High-quality	100
OLWQ01000028	Yutin et al., 2021	100164	Complete	High-quality	100
OLWW01000036	Yutin et al., 2021	100165	Complete	High-quality	100
OBKN01000015	Yutin et al., 2021	100189	Complete	High-quality	100
OFSD01000058	Yutin et al., 2021	100210	Complete	High-quality	100
OLFX01000215	Yutin et al., 2021	100229	Complete	High-quality	100
OOCN01000077	Yutin et al., 2021	100300	Complete	High-quality	100
OLQG01000043	Yutin et al., 2021	100363	Complete	High-quality	100
OGZD01000102	Yutin et al., 2021	100511	Complete	High-quality	100
OLNQ01000088	Yutin et al., 2021	100539	Complete	High-quality	100
OOCH01000086	Yutin et al., 2021	100627	Complete	High-quality	100
OJPW01000082	Yutin et al., 2021	100648	Complete	High-quality	100
OKRV01000012	Yutin et al., 2021	100689	Complete	High-quality	100
OODL01000120	Yutin et al., 2021	100716	Complete	High-quality	100
OLQO01000079	Yutin et al., 2021	100718	Complete	High-quality	100
OLSC01000126	Yutin et al., 2021	100737	Complete	High-quality	100
OIXJ01000001	Yutin et al., 2021	100759	Complete	High-quality	100
OLZQ01000035	Yutin et al., 2021	100826	Complete	High-quality	100
OMFR01000034	Yutin et al., 2021	100826	Complete	High-quality	100
OHAU01000141	Yutin et al., 2021	100835	Complete	High-quality	100
OOBV01000062	Yutin et al., 2021	100992	Complete	High-quality	100
OGYF01000089	Yutin et al., 2021	101086	Complete	High-quality	100
OLYB01000074	Yutin et al., 2021	101120	Complete	High-quality	100
OATA01000153	Yutin et al., 2021	101131	Complete	High-quality	100
OFMT01000069	Yutin et al., 2021	101154	Complete	High-quality	100
OJAG01000039	Yutin et al., 2021	101195	Complete	High-quality	100
OHFM01000019	Yutin et al., 2021	101324	Complete	High-quality	100
OHTF01000018	Yutin et al., 2021	101325	Complete	High-quality	100
OCLC01000020	Yutin et al., 2021	101328	Complete	High-quality	100
OEIM01000003	Yutin et al., 2021	101364	Complete	High-quality	100
OFRY01000044	Yutin et al., 2021	101382	Complete	High-quality	100
OBYQ01000140	Yutin et al., 2021	101432	Complete	High-quality	100
OGYD01000028	Yutin et al., 2021	101598	Complete	High-quality	100
OFMS01000042	Yutin et al., 2021	101795	Complete	High-quality	100
OJMP01000058	Yutin et al., 2021	101808	Complete	High-quality	100
OJAR01000005	Yutin et al., 2021	102162	Complete	High-quality	100
OHAY01000065	Yutin et al., 2021	102305	Complete	High-quality	100
OLNW01000110	Yutin et al., 2021	102350	Complete	High-quality	100
OJRV01000117	Yutin et al., 2021	102591	Complete	High-quality	100
OJRW01000064	Yutin et al., 2021	102591	Complete	High-quality	100
OJRX01000111	Yutin et al., 2021	102591	Complete	High-quality	100
OJSC01000122	Yutin et al., 2021	102591	Complete	High-quality	100
OJSE01000139	Yutin et al., 2021	102591	Complete	High-quality	100
OJSM01000078	Yutin et al., 2021	102591	Complete	High-quality	100
OJSN01000076	Yutin et al., 2021	102591	Complete	High-quality	100
OJSO01000083	Yutin et al., 2021	102591	Complete	High-quality	100
OJSP01000145	Yutin et al., 2021	102591	Complete	High-quality	100
OJSQ01000145	Yutin et al., 2021	102591	Complete	High-quality	100
OJUG01000180	Yutin et al., 2021	102591	Complete	High-quality	100
OLIY01000073	Yutin et al., 2021	102591	Complete	High-quality	100
OHLF01000025	Yutin et al., 2021	102903	Complete	High-quality	100
OCHF01000043	Yutin et al., 2021	102969	Complete	High-quality	100
OCHH01000021	Yutin et al., 2021	102969	Complete	High-quality	100
OCPT01000040	Yutin et al., 2021	102969	Complete	High-quality	100
OCPY01000053	Yutin et al., 2021	102969	Complete	High-quality	100
OCPZ01000052	Yutin et al., 2021	102969	Complete	High-quality	100
OKXB01000099	Yutin et al., 2021	103061	Complete	High-quality	100
OLQG01000039	Yutin et al., 2021	103104	Complete	High-quality	100
OIFY01000007	Yutin et al., 2021	103133	Complete	High-quality	100
QZMG01000062	Yutin et al., 2021	103272	Complete	High-quality	100
OBCI01000009	Yutin et al., 2021	103320	Complete	High-quality	100
OMNQ01000001	Yutin et al., 2021	103370	Complete	High-quality	100
OLXC01000001	Yutin et al., 2021	103371	Complete	High-quality	100
OMAA01000023	Yutin et al., 2021	103411	Complete	High-quality	100
OMGA01000016	Yutin et al., 2021	103411	Complete	High-quality	100
OMDC01000016	Yutin et al., 2021	103413	Complete	High-quality	100
OMFP01000022	Yutin et al., 2021	103413	Complete	High-quality	100
OGWT01000016	Yutin et al., 2021	103495	Complete	High-quality	100
OJQA01000021	Yutin et al., 2021	103506	Complete	High-quality	100
OLNE01000081	Yutin et al., 2021	104279	Complete	High-quality	100
OLNZ01000083	Yutin et al., 2021	105060	Complete	High-quality	100
OLHG01000007	Yutin et al., 2021	167168	Complete	High-quality	100
OLGM01000006	Yutin et al., 2021	167239	Complete	High-quality	100
OMAN01000017	Yutin et al., 2021	176010	Complete	High-quality	100
OLYV01000018	Yutin et al., 2021	177560	Complete	High-quality	100
OMFK01000016	Yutin et al., 2021	177560	Complete	High-quality	100
OMFN01000011	Yutin et al., 2021	181321	Complete	High-quality	100
OFMT01000010	Yutin et al., 2021	184225	Complete	High-quality	100
OCPV01000032	Yutin et al., 2021	184612	Complete	High-quality	100
OMBP01000015	Yutin et al., 2021	184778	Complete	High-quality	100
OMEV01000014	Yutin et al., 2021	184778	Complete	High-quality	100
OMAL01000015	Yutin et al., 2021	184779	Complete	High-quality	100
OHIN01000009	Yutin et al., 2021	184992	Complete	High-quality	100
OHPI01000007	Yutin et al., 2021	184992	Complete	High-quality	100
OHTA01000010	Yutin et al., 2021	184992	Complete	High-quality	100
OKSX01000010	Yutin et al., 2021	184992	Complete	High-quality	100
QWCN01000029	Yutin et al., 2021	186573	Complete	High-quality	100
OGOG01000008	Yutin et al., 2021	188763	Complete	High-quality	100
PPYE01511035	Yutin et al., 2021	189826	Complete	High-quality	100
OMGK01000003	Yutin et al., 2021	191811	Complete	High-quality	100
OGQH01000028	Yutin et al., 2021	191977	Complete	High-quality	100
OHMA01000001	Yutin et al., 2021	192156	Complete	High-quality	100
OLFV01000031	Yutin et al., 2021	157903	Complete	High-quality	100
OGPL01000016	Yutin et al., 2021	158864	Complete	High-quality	100
OLZQ01000009	Yutin et al., 2021	160143	Complete	High-quality	100
OJPG01000010	Yutin et al., 2021	160274	Complete	High-quality	100
OMBK01000012	Yutin et al., 2021	161905	Complete	High-quality	100
OMFR01000011	Yutin et al., 2021	161906	Complete	High-quality	100
OLZR01000008	Yutin et al., 2021	161910	Complete	High-quality	100
OLWB01000021	Yutin et al., 2021	162190	Complete	High-quality	100
OBKV01000026	Yutin et al., 2021	164694	Complete	High-quality	100
OHFV01000001	Yutin et al., 2021	165097	Complete	High-quality	100
OLRF01000054	Yutin et al., 2021	166966	Complete	High-quality	100
OLVX01000015	Yutin et al., 2021	168412	Complete	High-quality	100
QRFC01000022	Yutin et al., 2021	168978	Complete	High-quality	100
OIXA01000019	Yutin et al., 2021	169014	Complete	High-quality	100
OGYM01000002	Yutin et al., 2021	169088	Complete	High-quality	100
OLSE01000042	Yutin et al., 2021	170052	Complete	High-quality	100
OGOC01000003	Yutin et al., 2021	172731	Complete	High-quality	100
OLOX01000006	Yutin et al., 2021	172780	Complete	High-quality	100
OLND01000017	Yutin et al., 2021	173844	Complete	High-quality	100
OJPI01000006	Yutin et al., 2021	174456	Complete	High-quality	100
OBHU01000008	Yutin et al., 2021	174484	Complete	High-quality	100
OJMP01000008	Yutin et al., 2021	174484	Complete	High-quality	100
OKSC01000019	Yutin et al., 2021	175041	Complete	High-quality	100
OHAY01000006	Yutin et al., 2021	175112	Complete	High-quality	100
OIXH01000029	Yutin et al., 2021	175379	Complete	High-quality	100
OIPU01000001	Yutin et al., 2021	175985	Complete	High-quality	100
OINJ01000001	Yutin et al., 2021	175986	Complete	High-quality	100
OIMM01000002	Yutin et al., 2021	175987	Complete	High-quality	100
OLBP01000001	Yutin et al., 2021	175987	Complete	High-quality	100
OIML01000001	Yutin et al., 2021	175988	Complete	High-quality	100
OINS01000001	Yutin et al., 2021	175988	Complete	High-quality	100
OIKE01000002	Yutin et al., 2021	176004	Complete	High-quality	100
OINI01000001	Yutin et al., 2021	176005	Complete	High-quality	100
OLAR01000001	Yutin et al., 2021	176005	Complete	High-quality	100
OIJI01000001	Yutin et al., 2021	176006	Complete	High-quality	100
OIOX01000001	Yutin et al., 2021	176006	Complete	High-quality	100
OLXR01000011	Yutin et al., 2021	177250	Complete	High-quality	100
NL_crAss000003	Gulyaeva et al., 2022	98713	Complete	High-quality	100
NL_crAss000004	Gulyaeva et al., 2022	144339	High-quality	High-quality	95.57
NL_crAss000005	Gulyaeva et al., 2022	101455	Complete	High-quality	100
NL_crAss000012	Gulyaeva et al., 2022	97699	Complete	High-quality	100
NL_crAss000013	Gulyaeva et al., 2022	105985	High-quality	High-quality	96.97
NL_crAss000015	Gulyaeva et al., 2022	88345	High-quality	High-quality	92.43
NL_crAss000016	Gulyaeva et al., 2022	100506	Complete	High-quality	100
NL_crAss000022	Gulyaeva et al., 2022	86121	Medium-quality	Genome-fragment	83.33
NL_crAss000028	Gulyaeva et al., 2022	96904	Medium-quality	Genome-fragment	89.14
NL_crAss000029	Gulyaeva et al., 2022	105528	Medium-quality	Genome-fragment	69.92
NL_crAss000035	Gulyaeva et al., 2022	101161	Complete	High-quality	100
NL_crAss000036	Gulyaeva et al., 2022	96887	High-quality	High-quality	97.7
NL_crAss000039	Gulyaeva et al., 2022	128193	Medium-quality	Genome-fragment	69.72
NL_crAss000041	Gulyaeva et al., 2022	126000	Medium-quality	Genome-fragment	83.46
NL_crAss000044	Gulyaeva et al., 2022	99699	Complete	High-quality	100
NL_crAss000046	Gulyaeva et al., 2022	102383	Complete	High-quality	100
NL_crAss000048	Gulyaeva et al., 2022	100062	Complete	High-quality	100
NL_crAss000049	Gulyaeva et al., 2022	98876	High-quality	High-quality	99.77
NL_crAss000050	Gulyaeva et al., 2022	98887	High-quality	High-quality	99.75
NL_crAss000051	Gulyaeva et al., 2022	93632	Medium-quality	Genome-fragment	86.03
NL_crAss000056	Gulyaeva et al., 2022	130724	Medium-quality	Genome-fragment	70.34
NL_crAss000060	Gulyaeva et al., 2022	73419	Medium-quality	Genome-fragment	70.13
NL_crAss000065	Gulyaeva et al., 2022	106879	Complete	High-quality	100
NL_crAss000068	Gulyaeva et al., 2022	94226	Complete	High-quality	100
NL_crAss000077	Gulyaeva et al., 2022	102366	High-quality	High-quality	99.13
NL_crAss000080	Gulyaeva et al., 2022	148192	High-quality	High-quality	96.35
NL_crAss000082	Gulyaeva et al., 2022	98655	Complete	High-quality	100
NL_crAss000084	Gulyaeva et al., 2022	98655	Complete	High-quality	100
NL_crAss000087	Gulyaeva et al., 2022	94068	Medium-quality	Genome-fragment	87.16
NL_crAss000088	Gulyaeva et al., 2022	99697	Complete	High-quality	100
NL_crAss000089	Gulyaeva et al., 2022	102861	Complete	High-quality	100
NL_crAss000097	Gulyaeva et al., 2022	141333	Medium-quality	Genome-fragment	75.55
NL_crAss000098	Gulyaeva et al., 2022	182215	Complete	High-quality	100
NL_crAss000105	Gulyaeva et al., 2022	100621	Complete	High-quality	100
NL_crAss000106	Gulyaeva et al., 2022	89965	Medium-quality	Genome-fragment	88.5
NL_crAss000109	Gulyaeva et al., 2022	148780	Complete	High-quality	100
NL_crAss000111	Gulyaeva et al., 2022	100907	High-quality	High-quality	97.59
NL_crAss000113	Gulyaeva et al., 2022	99451	Complete	High-quality	100
NL_crAss000118	Gulyaeva et al., 2022	94130	High-quality	High-quality	91.08
NL_crAss000126	Gulyaeva et al., 2022	97803	High-quality	High-quality	98.39
NL_crAss000129	Gulyaeva et al., 2022	95939	Complete	High-quality	100
NL_crAss000131	Gulyaeva et al., 2022	99155	Complete	High-quality	100
NL_crAss000134	Gulyaeva et al., 2022	101448	High-quality	High-quality	100
NL_crAss000137	Gulyaeva et al., 2022	92529	Complete	High-quality	100
NL_crAss000139	Gulyaeva et al., 2022	168443	High-quality	High-quality	90.61
NL_crAss000140	Gulyaeva et al., 2022	143776	High-quality	High-quality	95.24
NL_crAss000138	Gulyaeva et al., 2022	101212	Complete	High-quality	100
NL_crAss000156	Gulyaeva et al., 2022	123727	Medium-quality	Genome-fragment	80.44
NL_crAss000157	Gulyaeva et al., 2022	96395	High-quality	High-quality	93.35
NL_crAss000160	Gulyaeva et al., 2022	99234	Complete	High-quality	100
NL_crAss000164	Gulyaeva et al., 2022	95607	Medium-quality	Genome-fragment	87.98
NL_crAss000166	Gulyaeva et al., 2022	101712	Complete	High-quality	100
NL_crAss000167	Gulyaeva et al., 2022	136348	High-quality	High-quality	90.33
NL_crAss000170	Gulyaeva et al., 2022	103761	Complete	High-quality	100
NL_crAss000171	Gulyaeva et al., 2022	100789	Complete	High-quality	100
NL_crAss000172	Gulyaeva et al., 2022	92380	High-quality	High-quality	99.16
NL_crAss000175	Gulyaeva et al., 2022	96082	Medium-quality	Genome-fragment	88.1
NL_crAss000178	Gulyaeva et al., 2022	72753	Medium-quality	Genome-fragment	66.87
NL_crAss000180	Gulyaeva et al., 2022	91369	High-quality	High-quality	94.16
NL_crAss000182	Gulyaeva et al., 2022	98180	Complete	High-quality	100
NL_crAss000186	Gulyaeva et al., 2022	176947	Complete	High-quality	100
NL_crAss000191	Gulyaeva et al., 2022	72446	Low-quality	Genome-fragment	47.11
NL_crAss000192	Gulyaeva et al., 2022	97655	Complete	High-quality	100
NL_crAss000194	Gulyaeva et al., 2022	165678	Complete	High-quality	100
NL_crAss000196	Gulyaeva et al., 2022	92240	Medium-quality	Genome-fragment	84.7
NL_crAss000200	Gulyaeva et al., 2022	171707	Complete	High-quality	100
NL_crAss000206	Gulyaeva et al., 2022	103006	Complete	High-quality	100
NL_crAss000211	Gulyaeva et al., 2022	93844	High-quality	High-quality	90.99
NL_crAss000215	Gulyaeva et al., 2022	100292	High-quality	High-quality	97.09
NL_crAss000216	Gulyaeva et al., 2022	86972	High-quality	High-quality	93.36
NL_crAss000218	Gulyaeva et al., 2022	99372	Medium-quality	Genome-fragment	65.83
NL_crAss000221	Gulyaeva et al., 2022	101402	High-quality	High-quality	98.2
NL_crAss000225	Gulyaeva et al., 2022	98044	Complete	High-quality	100
NL_crAss000230	Gulyaeva et al., 2022	133612	Medium-quality	Genome-fragment	86.85
NL_crAss000232	Gulyaeva et al., 2022	102533	Complete	High-quality	100
NL_crAss000234	Gulyaeva et al., 2022	100785	Complete	High-quality	100
NL_crAss000239	Gulyaeva et al., 2022	104635	Complete	High-quality	100
NL_crAss000241	Gulyaeva et al., 2022	184944	Complete	High-quality	100
NL_crAss000240	Gulyaeva et al., 2022	92522	Complete	High-quality	100
NL_crAss000245	Gulyaeva et al., 2022	84404	Medium-quality	Genome-fragment	84.21
NL_crAss000248	Gulyaeva et al., 2022	123316	Medium-quality	Genome-fragment	81.66
NL_crAss000249	Gulyaeva et al., 2022	96392	Medium-quality	Genome-fragment	88.49
NL_crAss000250	Gulyaeva et al., 2022	98449	Complete	High-quality	100
NL_crAss000254	Gulyaeva et al., 2022	96151	Complete	High-quality	100
NL_crAss000259	Gulyaeva et al., 2022	102372	Complete	High-quality	100
NL_crAss000260	Gulyaeva et al., 2022	82253	Medium-quality	Genome-fragment	53.48
NL_crAss000265	Gulyaeva et al., 2022	115014	Medium-quality	Genome-fragment	74.77
NL_crAss000266	Gulyaeva et al., 2022	99569	Complete	High-quality	100
NL_crAss000279	Gulyaeva et al., 2022	100430	High-quality	High-quality	97.19
NL_crAss000288	Gulyaeva et al., 2022	146878	Medium-quality	Genome-fragment	82.52
NL_crAss000286	Gulyaeva et al., 2022	95661	Medium-quality	Genome-fragment	87.77
NL_crAss000287	Gulyaeva et al., 2022	73686	Low-quality	Genome-fragment	47.91
NL_crAss000294	Gulyaeva et al., 2022	100852	High-quality	High-quality	97.65
NL_crAss000300	Gulyaeva et al., 2022	102307	High-quality	High-quality	99
NL_crAss000302	Gulyaeva et al., 2022	98726	High-quality	High-quality	97.34
NL_crAss000305	Gulyaeva et al., 2022	102705	High-quality	High-quality	99.36
NL_crAss000308	Gulyaeva et al., 2022	102397	Medium-quality	Genome-fragment	67.87
NL_crAss000309	Gulyaeva et al., 2022	101292	Complete	High-quality	100
NL_crAss000315	Gulyaeva et al., 2022	96779	Complete	High-quality	100
NL_crAss000316	Gulyaeva et al., 2022	111579	Medium-quality	Genome-fragment	72.54
NL_crAss000319	Gulyaeva et al., 2022	100690	Complete	High-quality	100
NL_crAss000320	Gulyaeva et al., 2022	89498	Medium-quality	Genome-fragment	89.23
NL_crAss000321	Gulyaeva et al., 2022	90853	High-quality	High-quality	91.77
NL_crAss000324	Gulyaeva et al., 2022	97907	High-quality	High-quality	96.53
NL_crAss000327	Gulyaeva et al., 2022	187038	Complete	High-quality	100
NL_crAss000329	Gulyaeva et al., 2022	133248	Medium-quality	Genome-fragment	86.62
NL_crAss000332	Gulyaeva et al., 2022	95275	High-quality	High-quality	97.1
NL_crAss000334	Gulyaeva et al., 2022	101975	Complete	High-quality	100
NL_crAss000335	Gulyaeva et al., 2022	164715	Medium-quality	Genome-fragment	88.58
NL_crAss000336	Gulyaeva et al., 2022	99358	High-quality	High-quality	96.13
NL_crAss000337	Gulyaeva et al., 2022	102758	Complete	High-quality	100
NL_crAss000339	Gulyaeva et al., 2022	74142	Low-quality	Genome-fragment	49.11
NL_crAss000346	Gulyaeva et al., 2022	93187	Medium-quality	Genome-fragment	85.42
NL_crAss000348	Gulyaeva et al., 2022	96332	Medium-quality	Genome-fragment	88.46
NL_crAss000350	Gulyaeva et al., 2022	142858	High-quality	High-quality	92.86
NL_crAss000352	Gulyaeva et al., 2022	111190	Medium-quality	Genome-fragment	73.65
NL_crAss000354	Gulyaeva et al., 2022	97482	High-quality	High-quality	97.13
NL_crAss000362	Gulyaeva et al., 2022	101333	High-quality	High-quality	98.13
NL_crAss000363	Gulyaeva et al., 2022	88663	Medium-quality	Genome-fragment	58.77
NL_crAss000366	Gulyaeva et al., 2022	98590	Medium-quality	Genome-fragment	54.48
NL_crAss000367	Gulyaeva et al., 2022	89866	High-quality	High-quality	96.45
NL_crAss000369	Gulyaeva et al., 2022	75646	Medium-quality	Genome-fragment	78.03
NL_crAss000375	Gulyaeva et al., 2022	98273	Complete	High-quality	100
NL_crAss000381	Gulyaeva et al., 2022	100246	Complete	High-quality	100
NL_crAss000383	Gulyaeva et al., 2022	97778	High-quality	High-quality	97.44
NL_crAss000388	Gulyaeva et al., 2022	104240	Complete	High-quality	100
NL_crAss000395	Gulyaeva et al., 2022	88364	High-quality	High-quality	91.01
NL_crAss000397	Gulyaeva et al., 2022	93508	High-quality	High-quality	97.33
NL_crAss000398	Gulyaeva et al., 2022	102963	Complete	High-quality	100
NL_crAss000401	Gulyaeva et al., 2022	103412	Complete	High-quality	100
NL_crAss000403	Gulyaeva et al., 2022	97817	Complete	High-quality	100
NL_crAss000405	Gulyaeva et al., 2022	99000	High-quality	High-quality	95.83
NL_crAss000406	Gulyaeva et al., 2022	94899	Complete	High-quality	100
NL_crAss000410	Gulyaeva et al., 2022	101103	Complete	High-quality	100
NL_crAss000414	Gulyaeva et al., 2022	151235	High-quality	High-quality	100
NL_crAss000415	Gulyaeva et al., 2022	99888	Complete	High-quality	100
NL_crAss000413	Gulyaeva et al., 2022	82353	Medium-quality	Genome-fragment	78.96
NL_crAss000416	Gulyaeva et al., 2022	103052	High-quality	High-quality	99.94
NL_crAss000417	Gulyaeva et al., 2022	96678	Medium-quality	Genome-fragment	88.56
NL_crAss000418	Gulyaeva et al., 2022	102088	Complete	High-quality	100
NL_crAss000419	Gulyaeva et al., 2022	84346	Medium-quality	Genome-fragment	78.36
NL_crAss000420	Gulyaeva et al., 2022	147088	High-quality	High-quality	97.37
NL_crAss000426	Gulyaeva et al., 2022	101916	Complete	High-quality	100
NL_crAss000430	Gulyaeva et al., 2022	96683	Medium-quality	Genome-fragment	88.72
NL_crAss000432	Gulyaeva et al., 2022	84598	Medium-quality	Genome-fragment	87.26
NL_crAss000437	Gulyaeva et al., 2022	93427	Complete	High-quality	100
NL_crAss000439	Gulyaeva et al., 2022	95219	Medium-quality	Genome-fragment	87.57
NL_crAss000440	Gulyaeva et al., 2022	72948	Medium-quality	Genome-fragment	67.06
NL_crAss000443	Gulyaeva et al., 2022	96307	Medium-quality	Genome-fragment	88.36
NL_crAss000446	Gulyaeva et al., 2022	100668	Complete	High-quality	100
NL_crAss000447	Gulyaeva et al., 2022	96927	Medium-quality	Genome-fragment	88.96
NL_crAss000448	Gulyaeva et al., 2022	103166	Complete	High-quality	100
NL_crAss000450	Gulyaeva et al., 2022	95421	Medium-quality	Genome-fragment	87.57
NL_crAss000453	Gulyaeva et al., 2022	103286	High-quality	High-quality	99.93
NL_crAss000457	Gulyaeva et al., 2022	150604	High-quality	High-quality	97.92
NL_crAss000458	Gulyaeva et al., 2022	102009	Complete	High-quality	100
NL_crAss000459	Gulyaeva et al., 2022	73989	Medium-quality	Genome-fragment	74.44
NL_crAss000463	Gulyaeva et al., 2022	103033	Complete	High-quality	100
NL_crAss000464	Gulyaeva et al., 2022	81166	Medium-quality	Genome-fragment	78.52
NL_crAss000465	Gulyaeva et al., 2022	87978	High-quality	High-quality	94.43
NL_crAss000470	Gulyaeva et al., 2022	103957	High-quality	High-quality	100
NL_crAss000472	Gulyaeva et al., 2022	99829	High-quality	High-quality	100
NL_crAss000475	Gulyaeva et al., 2022	97536	Complete	High-quality	100
NL_crAss000476	Gulyaeva et al., 2022	97252	Complete	High-quality	100
NL_crAss000477	Gulyaeva et al., 2022	87243	High-quality	High-quality	93.63
NL_crAss000480	Gulyaeva et al., 2022	101011	Complete	High-quality	100
NL_crAss000485	Gulyaeva et al., 2022	71169	Low-quality	Genome-fragment	46.27
NL_crAss000489	Gulyaeva et al., 2022	141240	High-quality	High-quality	93.52
NL_crAss000490	Gulyaeva et al., 2022	94758	Medium-quality	Genome-fragment	61.6
NL_crAss000492	Gulyaeva et al., 2022	144400	High-quality	High-quality	95.61
NL_crAss000495	Gulyaeva et al., 2022	101193	High-quality	High-quality	97.92
NL_crAss000496	Gulyaeva et al., 2022	100522	High-quality	High-quality	97.3
NL_crAss000497	Gulyaeva et al., 2022	94420	Medium-quality	Genome-fragment	86.96
NL_crAss000505	Gulyaeva et al., 2022	178353	High-quality	High-quality	95.04
NL_crAss000504	Gulyaeva et al., 2022	101264	High-quality	High-quality	97.98
NL_crAss000509	Gulyaeva et al., 2022	97643	Medium-quality	Genome-fragment	63.48
NL_crAss000510	Gulyaeva et al., 2022	96691	Complete	High-quality	100
NL_crAss000511	Gulyaeva et al., 2022	94738	Medium-quality	Genome-fragment	87.14
NL_crAss000513	Gulyaeva et al., 2022	98102	Complete	High-quality	100
NL_crAss000515	Gulyaeva et al., 2022	96164	Medium-quality	Genome-fragment	88.38
NL_crAss000517	Gulyaeva et al., 2022	102930	High-quality	High-quality	99.59
NL_crAss000518	Gulyaeva et al., 2022	90403	Medium-quality	Genome-fragment	83.44
NL_crAss000522	Gulyaeva et al., 2022	94838	Complete	High-quality	100
NL_crAss000525	Gulyaeva et al., 2022	95814	Medium-quality	Genome-fragment	87.77
NL_crAss000527	Gulyaeva et al., 2022	98938	High-quality	High-quality	99.54
NL_crAss000529	Gulyaeva et al., 2022	88278	High-quality	High-quality	96.83
NL_crAss000532	Gulyaeva et al., 2022	103228	Complete	High-quality	100
NL_crAss000535	Gulyaeva et al., 2022	101111	Complete	High-quality	100
NL_crAss000536	Gulyaeva et al., 2022	71854	Low-quality	Genome-fragment	46.72
NL_crAss000538	Gulyaeva et al., 2022	101849	Complete	High-quality	100
NL_crAss000540	Gulyaeva et al., 2022	91496	Medium-quality	Genome-fragment	60.63
NL_crAss000544	Gulyaeva et al., 2022	95393	Medium-quality	Genome-fragment	87.63
NL_crAss000550	Gulyaeva et al., 2022	95933	Complete	High-quality	100
NL_crAss000553	Gulyaeva et al., 2022	95523	Medium-quality	Genome-fragment	87.48
NL_crAss000554	Gulyaeva et al., 2022	77633	Medium-quality	Genome-fragment	50.47
NL_crAss000555	Gulyaeva et al., 2022	101400	High-quality	High-quality	98.12
NL_crAss000561	Gulyaeva et al., 2022	156340	High-quality	High-quality	100
NL_crAss000563	Gulyaeva et al., 2022	96659	High-quality	High-quality	100
NL_crAss000566	Gulyaeva et al., 2022	185402	Complete	High-quality	100
NL_crAss000571	Gulyaeva et al., 2022	88536	Medium-quality	Genome-fragment	85.69
NL_crAss000574	Gulyaeva et al., 2022	90265	High-quality	High-quality	96.88
NL_crAss000578	Gulyaeva et al., 2022	104915	Complete	High-quality	100
NL_crAss000581	Gulyaeva et al., 2022	71907	Medium-quality	Genome-fragment	71.08
NL_crAss000585	Gulyaeva et al., 2022	93704	Complete	High-quality	100
NL_crAss000586	Gulyaeva et al., 2022	92547	Medium-quality	Genome-fragment	61.3
NL_crAss000588	Gulyaeva et al., 2022	101200	Complete	High-quality	100
NL_crAss000590	Gulyaeva et al., 2022	118429	Medium-quality	Genome-fragment	78.39
NL_crAss000589	Gulyaeva et al., 2022	97653	Medium-quality	Genome-fragment	89.59
NL_crAss000592	Gulyaeva et al., 2022	155404	High-quality	High-quality	100
NL_crAss000597	Gulyaeva et al., 2022	93719	Medium-quality	Genome-fragment	86.05
NL_crAss000600	Gulyaeva et al., 2022	100814	High-quality	High-quality	97.57
NL_crAss000601	Gulyaeva et al., 2022	94321	Complete	High-quality	100
NL_crAss000599	Gulyaeva et al., 2022	93072	Medium-quality	Genome-fragment	85.42
NL_crAss000602	Gulyaeva et al., 2022	100243	Complete	High-quality	100
NL_crAss000603	Gulyaeva et al., 2022	103850	High-quality	High-quality	100
NL_crAss000605	Gulyaeva et al., 2022	148620	Complete	High-quality	100
NL_crAss000607	Gulyaeva et al., 2022	97733	High-quality	High-quality	94.79
NL_crAss000608	Gulyaeva et al., 2022	97085	Medium-quality	Genome-fragment	89.16
NL_crAss000611	Gulyaeva et al., 2022	94851	High-quality	High-quality	98.53
NL_crAss000614	Gulyaeva et al., 2022	91427	High-quality	High-quality	97.38
NL_crAss000621	Gulyaeva et al., 2022	74184	Low-quality	Genome-fragment	49.12
NL_crAss000622	Gulyaeva et al., 2022	75999	Medium-quality	Genome-fragment	70.16
NL_crAss000624	Gulyaeva et al., 2022	101638	Complete	High-quality	100
NL_crAss000626	Gulyaeva et al., 2022	102085	Complete	High-quality	100
NL_crAss000627	Gulyaeva et al., 2022	70576	Medium-quality	Genome-fragment	64.99
NL_crAss000630	Gulyaeva et al., 2022	143231	Medium-quality	Genome-fragment	81.9
NL_crAss000632	Gulyaeva et al., 2022	100859	Medium-quality	Genome-fragment	65.58
NL_crAss000634	Gulyaeva et al., 2022	95993	High-quality	High-quality	97.84
NL_crAss000635	Gulyaeva et al., 2022	95379	Complete	High-quality	100
NL_crAss000639	Gulyaeva et al., 2022	151150	High-quality	High-quality	98.27
NL_crAss000640	Gulyaeva et al., 2022	103444	Complete	High-quality	100
NL_crAss000641	Gulyaeva et al., 2022	96166	Complete	High-quality	100
NL_crAss000647	Gulyaeva et al., 2022	101593	Complete	High-quality	100
NL_crAss000648	Gulyaeva et al., 2022	100778	Complete	High-quality	100
NL_crAss000650	Gulyaeva et al., 2022	97988	Complete	High-quality	100
NL_crAss000654	Gulyaeva et al., 2022	102749	Complete	High-quality	100
NL_crAss000655	Gulyaeva et al., 2022	91676	Complete	High-quality	100
NL_crAss000658	Gulyaeva et al., 2022	92083	Medium-quality	Genome-fragment	89.05
NL_crAss000663	Gulyaeva et al., 2022	103735	Complete	High-quality	100
NL_crAss000670	Gulyaeva et al., 2022	129764	Medium-quality	Genome-fragment	85.95
NL_crAss000668	Gulyaeva et al., 2022	112870	Medium-quality	Genome-fragment	73.38
NL_crAss000671	Gulyaeva et al., 2022	94268	Complete	High-quality	100
NL_crAss000673	Gulyaeva et al., 2022	93033	Medium-quality	Genome-fragment	85.54
NL_crAss000674	Gulyaeva et al., 2022	99252	High-quality	High-quality	95.98
NL_crAss000675	Gulyaeva et al., 2022	105696	Medium-quality	Genome-fragment	70.01
NL_crAss000687	Gulyaeva et al., 2022	103712	Complete	High-quality	100
NL_crAss000692	Gulyaeva et al., 2022	102726	Complete	High-quality	100
NL_crAss000693	Gulyaeva et al., 2022	93250	Medium-quality	Genome-fragment	86.63
NL_crAss000694	Gulyaeva et al., 2022	102469	High-quality	High-quality	99.24
NL_crAss000696	Gulyaeva et al., 2022	97317	Complete	High-quality	100
NL_crAss000697	Gulyaeva et al., 2022	107306	Medium-quality	Genome-fragment	69.77
NL_crAss000698	Gulyaeva et al., 2022	98509	High-quality	High-quality	99.42
NL_crAss000699	Gulyaeva et al., 2022	95086	High-quality	High-quality	95.84
NL_crAss000700	Gulyaeva et al., 2022	100990	Complete	High-quality	100
NL_crAss000703	Gulyaeva et al., 2022	191444	High-quality	High-quality	100
NL_crAss000708	Gulyaeva et al., 2022	149654	High-quality	High-quality	97.3
NL_crAss000712	Gulyaeva et al., 2022	78760	Medium-quality	Genome-fragment	72.8
NL_crAss000714	Gulyaeva et al., 2022	158508	Complete	High-quality	100
NL_crAss000719	Gulyaeva et al., 2022	102489	High-quality	High-quality	99.34
NL_crAss000720	Gulyaeva et al., 2022	97086	High-quality	High-quality	98.91
NL_crAss000721	Gulyaeva et al., 2022	104523	Complete	High-quality	100
NL_crAss000722	Gulyaeva et al., 2022	166821	High-quality	High-quality	95.39
NL_crAss000723	Gulyaeva et al., 2022	89866	Medium-quality	Genome-fragment	58.44
NL_crAss000724	Gulyaeva et al., 2022	96635	Complete	High-quality	100
NL_crAss000726	Gulyaeva et al., 2022	91130	Medium-quality	Genome-fragment	59.25
NL_crAss000730	Gulyaeva et al., 2022	93412	High-quality	High-quality	99.29
NL_crAss000731	Gulyaeva et al., 2022	92981	Medium-quality	Genome-fragment	88.84
NL_crAss000732	Gulyaeva et al., 2022	91645	Medium-quality	Genome-fragment	84.16
NL_crAss000739	Gulyaeva et al., 2022	179233	Complete	High-quality	100
NL_crAss000741	Gulyaeva et al., 2022	146337	High-quality	High-quality	95.14
NL_crAss000742	Gulyaeva et al., 2022	99308	Complete	High-quality	100
NL_crAss000752	Gulyaeva et al., 2022	142805	High-quality	High-quality	94.57
NL_crAss000751	Gulyaeva et al., 2022	97483	Complete	High-quality	100
NL_crAss000753	Gulyaeva et al., 2022	102756	Complete	High-quality	100
NL_crAss000759	Gulyaeva et al., 2022	96626	High-quality	High-quality	98.02
NL_crAss000765	Gulyaeva et al., 2022	150332	Complete	High-quality	100
NL_crAss000766	Gulyaeva et al., 2022	85883	Medium-quality	Genome-fragment	79.05
NL_crAss000769	Gulyaeva et al., 2022	95731	High-quality	High-quality	92.85
NL_crAss000771	Gulyaeva et al., 2022	151132	High-quality	High-quality	98.25
NL_crAss000772	Gulyaeva et al., 2022	103632	Medium-quality	Genome-fragment	55.3
NL_crAss000777	Gulyaeva et al., 2022	99477	Complete	High-quality	100
NL_crAss000778	Gulyaeva et al., 2022	97682	Complete	High-quality	100
NL_crAss000785	Gulyaeva et al., 2022	97488	Complete	High-quality	100
NL_crAss000786	Gulyaeva et al., 2022	81782	Medium-quality	Genome-fragment	75.2
NL_crAss000789	Gulyaeva et al., 2022	94954	Medium-quality	Genome-fragment	87.19
NL_crAss000793	Gulyaeva et al., 2022	156664	High-quality	High-quality	100
NL_crAss000800	Gulyaeva et al., 2022	78716	Medium-quality	Genome-fragment	72.22
NL_crAss000804	Gulyaeva et al., 2022	93588	Medium-quality	Genome-fragment	85.82
NL_crAss000810	Gulyaeva et al., 2022	91352	High-quality	High-quality	98.07
NL_crAss000813	Gulyaeva et al., 2022	89420	High-quality	High-quality	95.98
NL_crAss000814	Gulyaeva et al., 2022	97664	Complete	High-quality	100
NL_crAss000815	Gulyaeva et al., 2022	95066	Complete	High-quality	100
NL_crAss000819	Gulyaeva et al., 2022	75230	Low-quality	Genome-fragment	48.92
NL_crAss000821	Gulyaeva et al., 2022	100758	Complete	High-quality	100
NL_crAss000822	Gulyaeva et al., 2022	96610	Complete	High-quality	100
NL_crAss000823	Gulyaeva et al., 2022	95395	High-quality	High-quality	92.27
NL_crAss000828	Gulyaeva et al., 2022	134369	Medium-quality	Genome-fragment	87.35
NL_crAss000830	Gulyaeva et al., 2022	92526	High-quality	High-quality	93.14
NL_crAss000833	Gulyaeva et al., 2022	94725	Medium-quality	Genome-fragment	87.11
NL_crAss000835	Gulyaeva et al., 2022	96515	Complete	High-quality	100
NL_crAss000836	Gulyaeva et al., 2022	85153	Medium-quality	Genome-fragment	78.4
NL_crAss000837	Gulyaeva et al., 2022	76036	Medium-quality	Genome-fragment	50.39
NL_crAss000841	Gulyaeva et al., 2022	99825	Complete	High-quality	100
NL_crAss000846	Gulyaeva et al., 2022	147654	High-quality	High-quality	95.97
NL_crAss000848	Gulyaeva et al., 2022	175830	Complete	High-quality	100
NL_crAss000851	Gulyaeva et al., 2022	170107	Complete	High-quality	100
NL_crAss000855	Gulyaeva et al., 2022	130093	Medium-quality	Genome-fragment	86.16
NL_crAss000857	Gulyaeva et al., 2022	100833	High-quality	High-quality	97.54
NL_crAss000861	Gulyaeva et al., 2022	99357	High-quality	High-quality	96.1
NL_crAss000862	Gulyaeva et al., 2022	102067	Complete	High-quality	100
NL_crAss000865	Gulyaeva et al., 2022	102797	High-quality	High-quality	99.56
NL_crAss000867	Gulyaeva et al., 2022	171061	Complete	High-quality	100
NL_crAss000879	Gulyaeva et al., 2022	101334	Complete	High-quality	100
NL_crAss000881	Gulyaeva et al., 2022	95645	Complete	High-quality	100
NL_crAss000884	Gulyaeva et al., 2022	97815	Complete	High-quality	100
NL_crAss000885	Gulyaeva et al., 2022	72886	Low-quality	Genome-fragment	48.27
NL_crAss000887	Gulyaeva et al., 2022	98278	Medium-quality	Genome-fragment	52.78
NL_crAss000889	Gulyaeva et al., 2022	103319	Complete	High-quality	100
NL_crAss000890	Gulyaeva et al., 2022	94650	Complete	High-quality	100
NL_crAss000892	Gulyaeva et al., 2022	103698	Complete	High-quality	100
NL_crAss000895	Gulyaeva et al., 2022	95014	High-quality	High-quality	91.09
NL_crAss000897	Gulyaeva et al., 2022	99400	Complete	High-quality	100
NL_crAss000899	Gulyaeva et al., 2022	73375	Medium-quality	Genome-fragment	75.14
NL_crAss000900	Gulyaeva et al., 2022	92256	High-quality	High-quality	96.11
NL_crAss000903	Gulyaeva et al., 2022	97815	Complete	High-quality	100
NL_crAss000904	Gulyaeva et al., 2022	96395	Complete	High-quality	100
NL_crAss000910	Gulyaeva et al., 2022	105788	High-quality	High-quality	100
NL_crAss000914	Gulyaeva et al., 2022	100964	Complete	High-quality	100
NL_crAss000926	Gulyaeva et al., 2022	101849	High-quality	High-quality	98.65
NL_crAss000927	Gulyaeva et al., 2022	94570	Complete	High-quality	100
NL_crAss000928	Gulyaeva et al., 2022	91896	Medium-quality	Genome-fragment	84.42
NL_crAss000930	Gulyaeva et al., 2022	99804	Complete	High-quality	100
NL_crAss000931	Gulyaeva et al., 2022	89815	High-quality	High-quality	96.39
NL_crAss000932	Gulyaeva et al., 2022	101736	Complete	High-quality	100
NL_crAss000937	Gulyaeva et al., 2022	96497	Complete	High-quality	100
NL_crAss000938	Gulyaeva et al., 2022	90597	Complete	High-quality	100
NL_crAss000940	Gulyaeva et al., 2022	97347	High-quality	High-quality	99.18
NL_crAss000943	Gulyaeva et al., 2022	87226	Medium-quality	Genome-fragment	86.01
NL_crAss000946	Gulyaeva et al., 2022	97342	Complete	High-quality	100
NL_crAss000949	Gulyaeva et al., 2022	100947	Complete	High-quality	100
NL_crAss000951	Gulyaeva et al., 2022	94728	Medium-quality	Genome-fragment	87.03
NL_crAss000952	Gulyaeva et al., 2022	97714	Medium-quality	Genome-fragment	89.68
NL_crAss000953	Gulyaeva et al., 2022	96763	High-quality	High-quality	96.53
NL_crAss000965	Gulyaeva et al., 2022	95794	Complete	High-quality	100
NL_crAss000966	Gulyaeva et al., 2022	95408	Medium-quality	Genome-fragment	87.68
NL_crAss000967	Gulyaeva et al., 2022	94529	Complete	High-quality	100
NL_crAss000969	Gulyaeva et al., 2022	100660	High-quality	High-quality	97.34
NL_crAss000973	Gulyaeva et al., 2022	101682	Complete	High-quality	100
NL_crAss000974	Gulyaeva et al., 2022	94460	Complete	High-quality	100
NL_crAss000976	Gulyaeva et al., 2022	101287	High-quality	High-quality	100
NL_crAss000977	Gulyaeva et al., 2022	97015	Medium-quality	Genome-fragment	89.02
NL_crAss000979	Gulyaeva et al., 2022	103296	Complete	High-quality	100
NL_crAss000980	Gulyaeva et al., 2022	96599	Medium-quality	Genome-fragment	88.6
NL_crAss000982	Gulyaeva et al., 2022	173463	High-quality	High-quality	97.47
NL_crAss000983	Gulyaeva et al., 2022	103688	Complete	High-quality	100
NL_crAss000984	Gulyaeva et al., 2022	96658	High-quality	High-quality	96.13
NL_crAss000985	Gulyaeva et al., 2022	104000	Complete	High-quality	100
NL_crAss000986	Gulyaeva et al., 2022	96969	Complete	High-quality	100
NL_crAss000987	Gulyaeva et al., 2022	94034	High-quality	High-quality	95.51
NL_crAss000988	Gulyaeva et al., 2022	93335	High-quality	High-quality	99.19
NL_crAss000990	Gulyaeva et al., 2022	103712	Complete	High-quality	100
NL_crAss001001	Gulyaeva et al., 2022	89664	Complete	High-quality	100
NL_crAss001002	Gulyaeva et al., 2022	76752	Medium-quality	Genome-fragment	76.76
NL_crAss001004	Gulyaeva et al., 2022	94754	Complete	High-quality	100
NL_crAss001005	Gulyaeva et al., 2022	96358	Medium-quality	Genome-fragment	88.53
NL_crAss001009	Gulyaeva et al., 2022	88906	High-quality	High-quality	95.44
NL_crAss001015	Gulyaeva et al., 2022	158005	High-quality	High-quality	94.75
NL_crAss001016	Gulyaeva et al., 2022	161628	Medium-quality	Genome-fragment	86.45
NL_crAss001017	Gulyaeva et al., 2022	140391	High-quality	High-quality	92.93
NL_crAss001022	Gulyaeva et al., 2022	98783	Complete	High-quality	100
NL_crAss001024	Gulyaeva et al., 2022	95836	High-quality	High-quality	92.75
NL_crAss001026	Gulyaeva et al., 2022	96582	Complete	High-quality	100
NL_crAss001027	Gulyaeva et al., 2022	181345	High-quality	High-quality	100
NL_crAss001029	Gulyaeva et al., 2022	100238	Complete	High-quality	100
NL_crAss001033	Gulyaeva et al., 2022	96485	Complete	High-quality	100
NL_crAss001034	Gulyaeva et al., 2022	83571	Low-quality	Genome-fragment	45.54
NL_crAss001035	Gulyaeva et al., 2022	105648	Medium-quality	Genome-fragment	69.97
NL_crAss001039	Gulyaeva et al., 2022	94538	Medium-quality	Genome-fragment	86.83
NL_crAss001041	Gulyaeva et al., 2022	97376	High-quality	High-quality	95.8
NL_crAss001046	Gulyaeva et al., 2022	168145	High-quality	High-quality	99.81
NL_crAss001050	Gulyaeva et al., 2022	173546	High-quality	High-quality	93.3
NL_crAss001048	Gulyaeva et al., 2022	94637	High-quality	High-quality	96.03
NL_crAss001049	Gulyaeva et al., 2022	77666	Medium-quality	Genome-fragment	81.42
NL_crAss001053	Gulyaeva et al., 2022	96216	Medium-quality	Genome-fragment	88.25
NL_crAss001054	Gulyaeva et al., 2022	95294	Complete	High-quality	100
NL_crAss001056	Gulyaeva et al., 2022	89860	Medium-quality	Genome-fragment	86.96
NL_crAss001059	Gulyaeva et al., 2022	90913	Complete	High-quality	100
NL_crAss001060	Gulyaeva et al., 2022	82822	Medium-quality	Genome-fragment	88.9
NL_crAss001063	Gulyaeva et al., 2022	100847	Complete	High-quality	100
NL_crAss001065	Gulyaeva et al., 2022	149808	High-quality	High-quality	97.4
NL_crAss001066	Gulyaeva et al., 2022	97149	Complete	High-quality	100
NL_crAss001067	Gulyaeva et al., 2022	93262	High-quality	High-quality	97.06
NL_crAss001068	Gulyaeva et al., 2022	91242	High-quality	High-quality	91.08
NL_crAss001073	Gulyaeva et al., 2022	180219	Complete	High-quality	100
NL_crAss001070	Gulyaeva et al., 2022	153510	Complete	High-quality	100
NL_crAss001071	Gulyaeva et al., 2022	104247	Complete	High-quality	100
NL_crAss001072	Gulyaeva et al., 2022	97096	Complete	High-quality	100
NL_crAss001075	Gulyaeva et al., 2022	193543	High-quality	High-quality	100
NL_crAss001077	Gulyaeva et al., 2022	95973	Medium-quality	Genome-fragment	88.2
NL_crAss001078	Gulyaeva et al., 2022	102677	High-quality	High-quality	99.44
NL_crAss001079	Gulyaeva et al., 2022	72131	Medium-quality	Genome-fragment	73.35
NL_crAss001082	Gulyaeva et al., 2022	112900	Medium-quality	Genome-fragment	74.82
NL_crAss001084	Gulyaeva et al., 2022	101817	High-quality	High-quality	98.62
NL_crAss001085	Gulyaeva et al., 2022	94234	Complete	High-quality	100
NL_crAss001091	Gulyaeva et al., 2022	88987	High-quality	High-quality	96.9
NL_crAss001095	Gulyaeva et al., 2022	96049	Complete	High-quality	100
NL_crAss001096	Gulyaeva et al., 2022	95003	Complete	High-quality	100
NL_crAss001099	Gulyaeva et al., 2022	97392	Complete	High-quality	100
NL_crAss001100	Gulyaeva et al., 2022	92806	Complete	High-quality	100
NL_crAss001101	Gulyaeva et al., 2022	90933	Complete	High-quality	100
NL_crAss001102	Gulyaeva et al., 2022	97408	Medium-quality	Genome-fragment	89.57
NL_crAss001103	Gulyaeva et al., 2022	87878	Medium-quality	Genome-fragment	57.14
NL_crAss001104	Gulyaeva et al., 2022	102379	Complete	High-quality	100
NL_crAss001106	Gulyaeva et al., 2022	94630	Complete	High-quality	100
NL_crAss001109	Gulyaeva et al., 2022	70977	Medium-quality	Genome-fragment	84.25
NL_crAss001111	Gulyaeva et al., 2022	100631	Complete	High-quality	100
NL_crAss001112	Gulyaeva et al., 2022	163337	Complete	High-quality	100
NL_crAss001114	Gulyaeva et al., 2022	100297	Complete	High-quality	100
NL_crAss001117	Gulyaeva et al., 2022	171427	Medium-quality	Genome-fragment	88.53
NL_crAss001115	Gulyaeva et al., 2022	99113	Complete	High-quality	100
NL_crAss001116	Gulyaeva et al., 2022	95167	Complete	High-quality	100
NL_crAss001120	Gulyaeva et al., 2022	93919	Complete	High-quality	100
NL_crAss001121	Gulyaeva et al., 2022	90402	Complete	High-quality	100
NL_crAss001122	Gulyaeva et al., 2022	80598	Medium-quality	Genome-fragment	79.6
NL_crAss001123	Gulyaeva et al., 2022	79918	Medium-quality	Genome-fragment	79.13
NL_crAss001125	Gulyaeva et al., 2022	100291	High-quality	High-quality	97.05
NL_crAss001130	Gulyaeva et al., 2022	170708	High-quality	High-quality	95.82
NL_crAss001128	Gulyaeva et al., 2022	90143	Complete	High-quality	100
NL_crAss001132	Gulyaeva et al., 2022	181974	Complete	High-quality	100
NL_crAss001131	Gulyaeva et al., 2022	97368	High-quality	High-quality	98.76
NL_crAss001134	Gulyaeva et al., 2022	95354	Medium-quality	Genome-fragment	87.58
NL_crAss001135	Gulyaeva et al., 2022	101857	Complete	High-quality	100
NL_crAss001136	Gulyaeva et al., 2022	92392	Medium-quality	Genome-fragment	60.08
NL_crAss001138	Gulyaeva et al., 2022	103663	Complete	High-quality	100
NL_crAss001140	Gulyaeva et al., 2022	96703	Complete	High-quality	100
NL_crAss001143	Gulyaeva et al., 2022	79190	Medium-quality	Genome-fragment	82.57
NL_crAss001144	Gulyaeva et al., 2022	94516	Medium-quality	Genome-fragment	86.92
NL_crAss001147	Gulyaeva et al., 2022	147639	Medium-quality	Genome-fragment	78.8
NL_crAss001149	Gulyaeva et al., 2022	100597	Complete	High-quality	100
NL_crAss001150	Gulyaeva et al., 2022	87078	Low-quality	Genome-fragment	48.89
NL_crAss001153	Gulyaeva et al., 2022	101806	Complete	High-quality	100
NL_crAss001154	Gulyaeva et al., 2022	170261	Complete	High-quality	100
NL_crAss001160	Gulyaeva et al., 2022	96329	Complete	High-quality	100
NL_crAss001165	Gulyaeva et al., 2022	96713	High-quality	High-quality	98.04
NL_crAss001171	Gulyaeva et al., 2022	92367	Medium-quality	Genome-fragment	85.03
NL_crAss001172	Gulyaeva et al., 2022	97901	Complete	High-quality	100
NL_crAss001173	Gulyaeva et al., 2022	145390	High-quality	High-quality	94.51
NL_crAss001175	Gulyaeva et al., 2022	136941	High-quality	High-quality	90.69
NL_crAss001179	Gulyaeva et al., 2022	97724	High-quality	High-quality	99.6
NL_crAss001181	Gulyaeva et al., 2022	99274	High-quality	High-quality	100
NL_crAss001183	Gulyaeva et al., 2022	98903	Complete	High-quality	100
NL_crAss001184	Gulyaeva et al., 2022	96777	Complete	High-quality	100
NL_crAss001190	Gulyaeva et al., 2022	115609	Medium-quality	Genome-fragment	75.16
NL_crAss001193	Gulyaeva et al., 2022	71283	Medium-quality	Genome-fragment	74.18
NL_crAss001194	Gulyaeva et al., 2022	99279	Complete	High-quality	100
NL_crAss001198	Gulyaeva et al., 2022	101271	Complete	High-quality	100
NL_crAss001199	Gulyaeva et al., 2022	98673	Complete	High-quality	100
NL_crAss001200	Gulyaeva et al., 2022	87877	Medium-quality	Genome-fragment	57.14
NL_crAss001203	Gulyaeva et al., 2022	101955	High-quality	High-quality	98.6
NL_crAss001207	Gulyaeva et al., 2022	94936	Complete	High-quality	100
NL_crAss001209	Gulyaeva et al., 2022	92005	Complete	High-quality	100
NL_crAss001210	Gulyaeva et al., 2022	90731	High-quality	High-quality	96.43
NL_crAss001213	Gulyaeva et al., 2022	146838	Medium-quality	Genome-fragment	79.85
NL_crAss001215	Gulyaeva et al., 2022	102718	Complete	High-quality	100
NL_crAss001220	Gulyaeva et al., 2022	73817	Low-quality	Genome-fragment	48.89
NL_crAss001224	Gulyaeva et al., 2022	92047	Medium-quality	Genome-fragment	84.58
NL_crAss001225	Gulyaeva et al., 2022	95843	Complete	High-quality	100
NL_crAss001226	Gulyaeva et al., 2022	109124	Medium-quality	Genome-fragment	70.95
NL_crAss001227	Gulyaeva et al., 2022	88646	High-quality	High-quality	92.74
NL_crAss001228	Gulyaeva et al., 2022	89349	Medium-quality	Genome-fragment	82.02
NL_crAss001230	Gulyaeva et al., 2022	131214	Medium-quality	Genome-fragment	86.94
NL_crAss001240	Gulyaeva et al., 2022	184244	Complete	High-quality	100
NL_crAss001241	Gulyaeva et al., 2022	175830	High-quality	High-quality	100
NL_crAss001237	Gulyaeva et al., 2022	146586	Medium-quality	Genome-fragment	79.88
NL_crAss001239	Gulyaeva et al., 2022	93920	High-quality	High-quality	97.71
NL_crAss001242	Gulyaeva et al., 2022	97298	Medium-quality	Genome-fragment	89.26
NL_crAss001246	Gulyaeva et al., 2022	111778	Medium-quality	Genome-fragment	60.07
NL_crAss001247	Gulyaeva et al., 2022	104669	Complete	High-quality	100
NL_crAss001251	Gulyaeva et al., 2022	90973	High-quality	High-quality	97.66
NL_crAss001256	Gulyaeva et al., 2022	93478	Complete	High-quality	100
NL_crAss001257	Gulyaeva et al., 2022	102799	Complete	High-quality	100
NL_crAss001258	Gulyaeva et al., 2022	89910	Medium-quality	Genome-fragment	82.5
NL_crAss001260	Gulyaeva et al., 2022	173308	Complete	High-quality	100
NL_crAss001261	Gulyaeva et al., 2022	97073	High-quality	High-quality	97.82
NL_crAss001267	Gulyaeva et al., 2022	99631	Complete	High-quality	100
NL_crAss001268	Gulyaeva et al., 2022	98079	Complete	High-quality	100
NL_crAss001269	Gulyaeva et al., 2022	77111	Medium-quality	Genome-fragment	50.14
NL_crAss001273	Gulyaeva et al., 2022	97869	Complete	High-quality	100
NL_crAss001275	Gulyaeva et al., 2022	71477	Medium-quality	Genome-fragment	65.95
NL_crAss001276	Gulyaeva et al., 2022	102012	High-quality	High-quality	98.86
NL_crAss001279	Gulyaeva et al., 2022	99490	High-quality	High-quality	100
NL_crAss001280	Gulyaeva et al., 2022	99459	High-quality	High-quality	100
NL_crAss001285	Gulyaeva et al., 2022	187745	High-quality	High-quality	100
NL_crAss001283	Gulyaeva et al., 2022	96454	Complete	High-quality	100
NL_crAss001284	Gulyaeva et al., 2022	96187	Medium-quality	Genome-fragment	88.05
NL_crAss001288	Gulyaeva et al., 2022	102587	High-quality	High-quality	99.26
NL_crAss001291	Gulyaeva et al., 2022	97608	High-quality	High-quality	97.78
NL_crAss001296	Gulyaeva et al., 2022	97086	Medium-quality	Genome-fragment	89.13
NL_crAss001298	Gulyaeva et al., 2022	148653	High-quality	High-quality	96.65
NL_crAss001299	Gulyaeva et al., 2022	132272	Medium-quality	Genome-fragment	87.58
NL_crAss001301	Gulyaeva et al., 2022	102147	Complete	High-quality	100
NL_crAss001305	Gulyaeva et al., 2022	76083	Low-quality	Genome-fragment	49.47
NL_crAss001306	Gulyaeva et al., 2022	96255	Complete	High-quality	100
NL_crAss001313	Gulyaeva et al., 2022	96643	Medium-quality	Genome-fragment	89.6
NL_crAss001316	Gulyaeva et al., 2022	96857	High-quality	High-quality	98.04
NL_crAss001317	Gulyaeva et al., 2022	103072	Complete	High-quality	100
NL_crAss001319	Gulyaeva et al., 2022	93952	Complete	High-quality	100
NL_crAss001321	Gulyaeva et al., 2022	85925	Medium-quality	Genome-fragment	78.84
NL_crAss001322	Gulyaeva et al., 2022	153411	Complete	High-quality	100
NL_crAss001323	Gulyaeva et al., 2022	96987	Complete	High-quality	100
NL_crAss001326	Gulyaeva et al., 2022	148361	Complete	High-quality	100
NL_crAss001327	Gulyaeva et al., 2022	102966	Complete	High-quality	100
NL_crAss001328	Gulyaeva et al., 2022	97915	Complete	High-quality	100
NL_crAss001331	Gulyaeva et al., 2022	185788	High-quality	High-quality	99.85
NL_crAss001334	Gulyaeva et al., 2022	103240	Complete	High-quality	100
NL_crAss001335	Gulyaeva et al., 2022	149172	High-quality	High-quality	96.96
NL_crAss001336	Gulyaeva et al., 2022	102950	Complete	High-quality	100
NL_crAss001337	Gulyaeva et al., 2022	95921	Complete	High-quality	100
NL_crAss001338	Gulyaeva et al., 2022	83742	Medium-quality	Genome-fragment	87.23
NL_crAss001339	Gulyaeva et al., 2022	94925	Complete	High-quality	100
NL_crAss001340	Gulyaeva et al., 2022	93069	Medium-quality	Genome-fragment	89.32
NL_crAss001342	Gulyaeva et al., 2022	99081	High-quality	High-quality	99.99
NL_crAss001344	Gulyaeva et al., 2022	102814	High-quality	High-quality	99.45
NL_crAss001348	Gulyaeva et al., 2022	101524	High-quality	High-quality	100
NL_crAss001349	Gulyaeva et al., 2022	76872	Medium-quality	Genome-fragment	70.41
NL_crAss001351	Gulyaeva et al., 2022	90627	High-quality	High-quality	90.56
NL_crAss001355	Gulyaeva et al., 2022	100299	Complete	High-quality	100
NL_crAss001357	Gulyaeva et al., 2022	99454	High-quality	High-quality	96.83
NL_crAss001359	Gulyaeva et al., 2022	97628	Complete	High-quality	100
NL_crAss001361	Gulyaeva et al., 2022	98105	Complete	High-quality	100
NL_crAss001365	Gulyaeva et al., 2022	97437	Medium-quality	Genome-fragment	89.76
NL_crAss001366	Gulyaeva et al., 2022	95513	Complete	High-quality	100
NL_crAss001367	Gulyaeva et al., 2022	95230	Complete	High-quality	100
NL_crAss001368	Gulyaeva et al., 2022	152258	High-quality	High-quality	98.98
NL_crAss001375	Gulyaeva et al., 2022	82135	Low-quality	Genome-fragment	43.94
NL_crAss001377	Gulyaeva et al., 2022	178936	High-quality	High-quality	100
NL_crAss001379	Gulyaeva et al., 2022	99675	Medium-quality	Genome-fragment	64.82
NL_crAss001380	Gulyaeva et al., 2022	93900	Complete	High-quality	100
NL_crAss001381	Gulyaeva et al., 2022	100849	Complete	High-quality	100
NL_crAss001384	Gulyaeva et al., 2022	102530	High-quality	High-quality	99.27
NL_crAss001386	Gulyaeva et al., 2022	102844	High-quality	High-quality	99.49
NL_crAss001388	Gulyaeva et al., 2022	97351	High-quality	High-quality	98.1
NL_crAss001391	Gulyaeva et al., 2022	96060	Complete	High-quality	100
NL_crAss001394	Gulyaeva et al., 2022	92219	Complete	High-quality	100
NL_crAss001396	Gulyaeva et al., 2022	93994	Complete	High-quality	100
NL_crAss001397	Gulyaeva et al., 2022	86612	High-quality	High-quality	92.97
NL_crAss001399	Gulyaeva et al., 2022	95664	Complete	High-quality	100
NL_crAss001400	Gulyaeva et al., 2022	92297	High-quality	High-quality	99.07
NL_crAss001402	Gulyaeva et al., 2022	99506	High-quality	High-quality	100
NL_crAss001404	Gulyaeva et al., 2022	95679	Complete	High-quality	100
NL_crAss001405	Gulyaeva et al., 2022	94876	Complete	High-quality	100
NL_crAss001408	Gulyaeva et al., 2022	183367	High-quality	High-quality	100
NL_crAss001407	Gulyaeva et al., 2022	97293	Medium-quality	Genome-fragment	89.86
NL_crAss001410	Gulyaeva et al., 2022	72646	Medium-quality	Genome-fragment	75.58
NL_crAss001417	Gulyaeva et al., 2022	164112	Medium-quality	Genome-fragment	89.45
NL_crAss001419	Gulyaeva et al., 2022	102271	Complete	High-quality	100
NL_crAss001426	Gulyaeva et al., 2022	95211	High-quality	High-quality	93.86
NL_crAss001430	Gulyaeva et al., 2022	92419	High-quality	High-quality	95.18
NL_crAss001431	Gulyaeva et al., 2022	181662	Complete	High-quality	100
NL_crAss001432	Gulyaeva et al., 2022	91415	Medium-quality	Genome-fragment	83.89
NL_crAss001436	Gulyaeva et al., 2022	184755	Complete	High-quality	100
NL_crAss001438	Gulyaeva et al., 2022	183831	Complete	High-quality	100
NL_crAss001443	Gulyaeva et al., 2022	77091	Medium-quality	Genome-fragment	78.01
NL_crAss001444	Gulyaeva et al., 2022	176459	Complete	High-quality	100
NL_crAss001447	Gulyaeva et al., 2022	98423	High-quality	High-quality	98.25
NL_crAss001448	Gulyaeva et al., 2022	97905	Medium-quality	Genome-fragment	64.87
NL_crAss001449	Gulyaeva et al., 2022	94833	Complete	High-quality	100
NL_crAss001460	Gulyaeva et al., 2022	88640	High-quality	High-quality	95.14
NL_crAss001463	Gulyaeva et al., 2022	190333	High-quality	High-quality	100
NL_crAss001464	Gulyaeva et al., 2022	186316	Complete	High-quality	100
NL_crAss001461	Gulyaeva et al., 2022	88816	Medium-quality	Genome-fragment	57.76
NL_crAss001466	Gulyaeva et al., 2022	102071	High-quality	High-quality	98.79
NL_crAss001469	Gulyaeva et al., 2022	84882	High-quality	High-quality	91.11
NL_crAss001475	Gulyaeva et al., 2022	195671	High-quality	High-quality	100
NL_crAss001478	Gulyaeva et al., 2022	101648	Complete	High-quality	100
NL_crAss001482	Gulyaeva et al., 2022	123976	Medium-quality	Genome-fragment	80.6
NL_crAss001486	Gulyaeva et al., 2022	70498	Low-quality	Genome-fragment	45.84
NL_crAss001495	Gulyaeva et al., 2022	84188	Medium-quality	Genome-fragment	77.32
NL_crAss001496	Gulyaeva et al., 2022	105010	Complete	High-quality	100
NL_crAss001498	Gulyaeva et al., 2022	105156	Medium-quality	Genome-fragment	69.64
NL_crAss001499	Gulyaeva et al., 2022	102001	High-quality	High-quality	100
NL_crAss001501	Gulyaeva et al., 2022	87366	Medium-quality	Genome-fragment	86.93
NL_crAss001504	Gulyaeva et al., 2022	115274	Medium-quality	Genome-fragment	74.96
NL_crAss001505	Gulyaeva et al., 2022	94644	Medium-quality	Genome-fragment	86.89
NL_crAss001507	Gulyaeva et al., 2022	101298	Complete	High-quality	100
NL_crAss001508	Gulyaeva et al., 2022	102598	Complete	High-quality	100
NL_crAss001510	Gulyaeva et al., 2022	99451	High-quality	High-quality	98.88
NL_crAss001511	Gulyaeva et al., 2022	96058	Complete	High-quality	100
NL_crAss001514	Gulyaeva et al., 2022	143382	High-quality	High-quality	94.95
NL_crAss001528	Gulyaeva et al., 2022	167556	Medium-quality	Genome-fragment	89.33
NL_crAss001529	Gulyaeva et al., 2022	97669	High-quality	High-quality	90.14
NL_crAss001530	Gulyaeva et al., 2022	185033	Complete	High-quality	100
NL_crAss001533	Gulyaeva et al., 2022	82154	Medium-quality	Genome-fragment	75.44
NL_crAss001534	Gulyaeva et al., 2022	86264	Medium-quality	Genome-fragment	79.94
NL_crAss001535	Gulyaeva et al., 2022	96647	Complete	High-quality	100
NL_crAss001538	Gulyaeva et al., 2022	97861	High-quality	High-quality	98.59
NL_crAss001539	Gulyaeva et al., 2022	93959	Complete	High-quality	100
NL_crAss001544	Gulyaeva et al., 2022	100021	Complete	High-quality	100
NL_crAss001547	Gulyaeva et al., 2022	88404	Medium-quality	Genome-fragment	57.49
NL_crAss001550	Gulyaeva et al., 2022	96526	Medium-quality	Genome-fragment	88.44
NL_crAss001554	Gulyaeva et al., 2022	189726	Complete	High-quality	100

## Sheet: TableS1. Human vOTU composition
vOTU representative	vOTU member
NL_crAss001475	NL_crAss001475,NL_crAss001447,OJSE01000155,NL_crAss000446,NL_crAss001199,NL_crAss000375,OLXT01000028,OLXS01000029,NL_crAss000778,OLWC01000027,HvCF_B2_ms_1,cs_ms_25_1,NL_crAss000320,NL_crAss000953,OGOQ01000098,HvCF_A4_ms_1,ERR844018_ms_4,ERR844072_ms_1,OLPS01000138,OKRW01000057,ERR844002_ms_2,cs_ms_18_1,ERR844058_ms_4,OGTB01000054,OBJQ01000077,ERR844030_ms_1,OGUN01000050,OGRK01000094,OJMH01000169,…
NL_crAss001075	NL_crAss001075,OJQF01000018,err843922_ms_1_1,NL_crAss000087,NL_crAss000419,OLQR01000043,NL_crAss000693,HvCF_D3_ms_2,NL_crAss001534,NL_crAss000712,ERR844065_ms_2,NL_crAss001313,OLOF01000050,NL_crAss001399,cs_ms_29_1,Fferm_ms_6
OHMA01000001	OHMA01000001,OFMT01000010
OGQH01000028	OGQH01000028,NL_crAss001463,OMAL01000015,OMEV01000014,OMBP01000015,QWCN01000029
OMGK01000003	OMGK01000003
NL_crAss000703	NL_crAss000703,ERR843979_ms_2,OLZQ01000040,OGSS01000127,ERR844044_ms_3,NL_crAss000977,NL_crAss001405,OIWV01000054,NL_crAss001022,OHPM01000044,OHLM01000037,OHKT01000036,NL_crAss000804,HvCF_E5_ms_1,ERR844008_ms_2,ERR844045_ms_1,NL_crAss000833,NL_crAss000346,NL_crAss001349,ERR844000_ms_1,HvCF_D1_ms_1,SRR073438_s_1,NL_crAss001273,NL_crAss001284,Inf058_s_2,NL_crAss001267,OMCC01000013,OMCD01000026,NL_c…
PPYE01511035	PPYE01511035,OGOG01000008,OCPV01000032,NL_crAss000327
OMEW01000010	OMEW01000010,OJOH01000017,QWBY01000007
OMBT01000004	OMBT01000004,OMEJ01000024,NL_crAss001285,OLSP01000004
OGTB01000008	OGTB01000008,NL_crAss001438,NL_crAss000098,OAWA01000024,NL_crAss001408,NL_crAss000566,NL_crAss000241,NL_crAss001431,NL_crAss001464,OWII01000011,OKVF01000023,NL_crAss001073,OLRX01000007,OJPU01000022,NL_crAss001417
OGOT01000012	OGOT01000012,OJOE01000015
NL_crAss001331	NL_crAss001331,NL_crAss000739,NL_crAss001050,NL_crAss001246
OHFX01000006	OHFX01000006,OLNL01000026,NL_crAss001436
OLOE01000004	OLOE01000004,NL_crAss001237
NL_crAss001530	NL_crAss001530
OHIN01000009	OHIN01000009,OHTA01000010,OHPI01000007,OKSX01000010,NL_crAss001016,OMFN01000011
NL_crAss001240	NL_crAss001240,NL_crAss000505
NL_crAss001132	NL_crAss001132,NL_crAss000186,NL_crAss000139
NL_crAss001027	NL_crAss001027,OFMB01000041,eld314-t0_s_3_1,NL_crAss000730,OOAT01000079,NL_crAss001210,OBJP01000075,ERR844040_ms_1
OKWR01000042	OKWR01000042
NL_crAss001377	NL_crAss001377,NL_crAss001130,NL_crAss000848
OLYV01000018	OLYV01000018,OMFK01000016,OMAN01000017,NL_crAss001444,NL_crAss000722
OLXR01000011	OLXR01000011
OCHL01000028	OCHL01000028,NL_crAss000039,NL_crAss001213
OIJI01000001	OIJI01000001,OINJ01000001,OLBP01000001,OIOX01000001,OINI01000001,OLAR01000001,OINS01000001,OIPU01000001,OIMM01000002,OIML01000001,OIKE01000002,OLND01000017,OLSE01000042,NL_crAss001241,OLOX01000006,NL_crAss000851,OIXA01000019,OJPI01000006,OIXH01000029
OHAY01000006	OHAY01000006,OKSC01000019
OBHU01000008	OBHU01000008,OJMP01000008
NL_crAss000982	NL_crAss000982,NL_crAss000200,NL_crAss001150
NL_crAss001260	NL_crAss001260
OGOC01000003	OGOC01000003
NL_crAss001117	NL_crAss001117
NL_crAss000867	NL_crAss000867
NL_crAss001154	NL_crAss001154
OGYM01000002	OGYM01000002,NL_crAss001046,OLRF01000054
QRFC01000022	QRFC01000022
OLVX01000015	OLVX01000015
NL_crAss001528	NL_crAss001528
OLGM01000006	OLGM01000006,OLHG01000007
NL_crAss000194	NL_crAss000194
OHFV01000001	OHFV01000001
NL_crAss000335	NL_crAss000335
OBKV01000026	OBKV01000026
OMAV01000002	OMAV01000002
NL_crAss001112	NL_crAss001112
OLWB01000021	OLWB01000021
OLZR01000008	OLZR01000008,OMBK01000012,OMFR01000011,OLZQ01000009,OLFV01000031,OJPG01000010,OGPL01000016
OJQQ01000027	OJQQ01000027
OHYE01000011	OHYE01000011
NL_crAss000714	NL_crAss000714
OGZF01000022	OGZF01000022,OFPS01000054,NL_crAss001200,OHBE01000017
NL_crAss001015	NL_crAss001015
NL_crAss000793	NL_crAss000793
OLQV01000028	OLQV01000028
NL_crAss000561	NL_crAss000561,NL_crAss000885,NL_crAss000339,NL_crAss000308
NL_crAss000592	NL_crAss000592,NL_crAss000670,OCPZ01000017,OCPY01000015,OCHF01000011,NL_crAss000590,NL_crAss000140,NL_crAss001220,NL_crAss000004,OIWQ01000029,NL_crAss001230,NL_crAss000621,NL_crAss000752,NL_crAss001498,NL_crAss000363
OLOG01000029	OLOG01000029,NL_crAss000350,NL_crAss000828,NL_crAss001103,NL_crAss000260,NL_crAss000668,NL_crAss000846
OGZB01000001	OGZB01000001
OLOZ01000027	OLOZ01000027,NL_crAss001035,NL_crAss001299,NL_crAss000248
OICG01000006	OICG01000006,NL_crAss000605,NL_crAss001175,OFLY01000012,NL_crAss000855,NL_crAss000586
PPYF01266999	PPYF01266999
OBWI01000023	OBWI01000023,NL_crAss000218,NL_crAss000167,NL_crAss000489
OFMU01000028	OFMU01000028
NL_crAss001070	NL_crAss001070
NL_crAss001322	NL_crAss001322
OJOU01000011	OJOU01000011
OFMT01000022	OFMT01000022,OICR01000007
OIAT01000008	OIAT01000008
OHEN01000023	OHEN01000023
NL_crAss001368	NL_crAss001368
OIZE01000030	OIZE01000030,NL_crAss000414,OJUG01000072,OLJW01000056
OGOO01000044	OGOO01000044
OHKV01000027	OHKV01000027,OHMY01000035,OHQS01000030
NL_crAss000639	NL_crAss000639
OLZO01000021	OLZO01000021,OMDY01000016
NL_crAss000771	NL_crAss000771
OGZF01000025	OGZF01000025
NL_crAss000457	NL_crAss000457,NL_crAss000708
NL_crAss000765	NL_crAss000765
OHXK01000005	OHXK01000005
NL_crAss001065	NL_crAss001065
NL_crAss001335	NL_crAss001335,NL_crAss000632
OJSE01000052	OJSE01000052,NL_crAss000675
NL_crAss000109	NL_crAss000109
NL_crAss001298	NL_crAss001298
NL_crAss001326	NL_crAss001326
NL_crAss000080	NL_crAss000080,NL_crAss000723
NL_crAss001147	NL_crAss001147
OMGY01000027	OMGY01000027,NL_crAss001017
NL_crAss000420	NL_crAss000420
NL_crAss000288	NL_crAss000288
NL_crAss000741	NL_crAss000741
QWBY01000010	QWBY01000010
NL_crAss001173	NL_crAss001173
NL_crAss000492	NL_crAss000492
NL_crAss001514	NL_crAss001514,NL_crAss001082
NL_crAss000630	NL_crAss000630
NL_crAss000097	NL_crAss000097
NL_crAss000230	NL_crAss000230
NL_crAss000329	NL_crAss000329
NL_crAss000056	NL_crAss000056
NL_crAss000041	NL_crAss000041
NL_crAss001482	NL_crAss001482
NL_crAss000156	NL_crAss000156,NL_crAss001136
NL_crAss001190	NL_crAss001190,NL_crAss001226
NL_crAss001504	NL_crAss001504
NL_crAss000265	NL_crAss000265
NL_crAss000316	NL_crAss000316
NL_crAss000352	NL_crAss000352
OIYV01000031	OIYV01000031
NL_crAss000697	NL_crAss000697
NL_crAss000065	NL_crAss000065,NL_crAss000517,NL_crAss000532,ERR844070_ms_2,NL_crAss001384,NL_crAss000889,NL_crAss000692,HvCF_E11_ms_3,NL_crAss001056,NL_crAss000022,NL_crAss000823,NL_crAss001317,NL_crAss000138,NL_crAss000131,OCPT01000040,OCHH01000021,OCPZ01000052,OCPY01000053,OCHF01000043,NL_crAss001257,NL_crAss000013,NL_crAss000005,err843924_ms_2_1,NL_crAss000215,NL_crAss001111,NL_crAss000398,NL_crAss000555,NL_…
cear01029167_1	cear01029167_1,NL_crAss001009,Sib1_ms_5,OIWP01000200,OLGH01000138,NL_crAss001400,OBAQ01000124,NL_crAss001394,Sib2_ms_4,NL_crAss000813,NL_crAss001397,OLFZ01000118,OLGB01000200,HvCF_B1_ms_9,OHJX01000034,NL_crAss001060,OBJF01000128,eld195-t0_s_3_1,NL_crAss000216,OLFY01000217,HvCF_C12_ms_12,OMDD01000022,NL_crAss000465,OKSB01000084,OHTD01000013,OHPO01000018,OHKU01000021,OHJU01000019,NL_crAss000367,OJR…
OKTS01000039	OKTS01000039,Fferm_ms_11,OMBQ01000121
NL_crAss000910	NL_crAss000910,NL_crAss001355
NL_crAss000029	NL_crAss000029
OLNZ01000083	OLNZ01000083,NL_crAss001336,NL_crAss000571,NL_crAss000654,NL_crAss000504,NL_crAss000401,NL_crAss000821,NL_crAss001466,NL_crAss001544,NL_crAss000111,NL_crAss000914,NL_crAss001114,NL_crAss000892,NL_crAss000279,NL_crAss000319,OHLF01000025,NL_crAss000687,SRR073439_s_2,eld241-t0_s_1_1,OKXB01000099,ERR844019_ms_1,NL_crAss000949,OLQG01000039,NL_crAss000663,NL_crAss000496,NL_crAss000879,ERR844050_ms_2,NL…
NL_crAss000578	NL_crAss000578,NL_crAss000865,OMFP01000022,OMDC01000016,OMGA01000016,OMAA01000023
HvCF_E4_ms_4	HvCF_E4_ms_4,NL_crAss001357,OGWT01000016,OJUG01000180,OJSQ01000145,OJSP01000145,OJSO01000083,OJSN01000076,OJSM01000078,OJSE01000139,OJSC01000122,OJRX01000111,OJRV01000117,OHAU01000141,OLIY01000073,QZMG01000062,OJRW01000064
OJOM01000034	OJOM01000034,OJRA01000016
NL_crAss000239	NL_crAss000239,NL_crAss000607,NL_crAss001276
ERR844070_ms_1	ERR844070_ms_1,err843924_ms_3_1,NL_crAss000976
OJQL01000090	OJQL01000090
NL_crAss001071	NL_crAss001071,NL_crAss000305,NL_crAss000862,NL_crAss000658,NL_crAss001478,NL_crAss000426,NL_crAss001138,NL_crAss000647,NL_crAss000674,NL_crAss000232,NL_crAss001203,NL_crAss000538,NL_crAss001063,NL_crAss000969,NL_crAss000046,NL_crAss000088,NL_crAss000113
NL_crAss000985	NL_crAss000985
NL_crAss000170	NL_crAss000170,NL_crAss000089,OHTF01000018,OHFM01000019,NL_crAss000160,NL_crAss000309
NL_crAss000772	NL_crAss000772
OJQA01000021	OJQA01000021,OIWL01000154,OGYF01000089,cs_ms_17_1,OLZJ01000019,eld235-t6_s_1_1,OEIM01000003,Inf125_s_2,NL_crAss000581,OCLC01000020,NL_crAss001041,NL_crAss001194,OKRV01000012,NL_crAss001381
OBCI01000009	OBCI01000009
NL_crAss000979	NL_crAss000979
NL_crAss001334	NL_crAss001334
NL_crAss000416	NL_crAss000416
NL_crAss000463	NL_crAss000463
SRR4295172_ms_4	SRR4295172_ms_4
NL_crAss001327	NL_crAss001327,NL_crAss000003
OLRA01000126	OLRA01000126,eld175-t0_s_1_1,eld200-t3_s_1_1
NL_crAss000337	NL_crAss000337,NL_crAss000753,NL_crAss000334,NL_crAss000694
NL_crAss001215	NL_crAss001215,NL_crAss000459
ERR844068_ms_1	ERR844068_ms_1,NL_crAss001426,NL_crAss000943,NL_crAss000324,OGXX01000055,OLOZ01000092,SRR073438_s_5
NL_crAss001078	NL_crAss001078
NL_crAss000719	NL_crAss000719
NL_crAss000259	NL_crAss000259,NL_crAss000926,NL_crAss000626
NL_crAss000077	NL_crAss000077
OLNW01000110	OLNW01000110,ERR844054_ms_1,ERR844061_ms_3,OFRY01000044,NL_crAss001510,OIXJ01000001,OLAL01000004,OIOX01000005,OINS01000004,OINI01000005,OIML01000006,OIKC01000003,OIJJ01000006,OIMM01000004,eld298-t0_s_4_1
OCPX01000081	OCPX01000081,ERR844035_ms_1,OAUH01000043,OHAD01000101,NL_crAss001268,OIDD01000026,OICB01000025,OICT01000024,OLOB01000056,OBZD01000096,OGYC01000074
OHAY01000065	OHAY01000065
OLPB01000025	OLPB01000025,NL_crAss000106,QWCY01000236,OLOK01000029,OLQG01000044,OFMV01000048
NL_crAss001419	NL_crAss001419
OJAR01000005	OJAR01000005
NL_crAss000418	NL_crAss000418
NL_crAss000458	NL_crAss000458,NL_crAss000105,NL_crAss000129,ERR844046_ms_1,NL_crAss001507,NL_crAss001501
NL_crAss001499	NL_crAss001499,OBYQ01000140
Fferm_ms_10	Fferm_ms_10,HvCF_E12_ms_1,Sib2_ms_2,err843931_ms_1_1,OLFZ01000108,OCAA01000151,SRR4295175_ms_5
NL_crAss001084	NL_crAss001084
OJMP01000058	OJMP01000058
OFMS01000042	OFMS01000042,NL_crAss001402,OLOX01000059,NL_crAss000049,NL_crAss001359,OBJQ01000079
OGYD01000027	OGYD01000027,OODJ01000103,OGOJ01000065,OGZO01000002,OGYN01000044,OGWZ01000097
NL_crAss000624	NL_crAss000624
OIXH01000107	OIXH01000107
OGYD01000028	OGYD01000028,ONZZ01000054
NL_crAss001348	NL_crAss001348,ERR844056_ms_3
NL_crAss000134	NL_crAss000134,OIRC01000027,OLSC01000138,eld195-t0_s_1_1,ERR844029_ms_2,OLCX01000005,OLBF01000001,OIOB01000003,OIMW01000001,OIKP01000007,OIMD01000006,OILW01000004,OIOT01000010,OILF01000001,OIOW01000003,OIPC01000005,OGZD01000102,NL_crAss000476,OLQO01000079,OLYB01000074,ERR844047_ms_3,OLBT01000003,ERR844002_ms_1,OLAY01000001,OIIS01000010,OIOD01000003,NL_crAss000472,OMFR01000034,OLZQ01000035,OLRO010…
NL_crAss000221	NL_crAss000221
OGWR01000031	OGWR01000031
OLQL01000074	OLQL01000074,ERR844071_ms_2,ERR843977_ms_1
NL_crAss000362	NL_crAss000362,OOCH01000086
OJAG01000039	OJAG01000039
NL_crAss000035	NL_crAss000035
OLGF01000091	OLGF01000091,NL_crAss000302,OGXI01000029,ERR844036_ms_2
OATA01000153	OATA01000153,OLFX01000215,OLFT01000150,OLSC01000126
NL_crAss000410	NL_crAss000410,OIXA01000142,OKTW01000053,OHKK01000055,OHCF01000051,OHCN01000055,OOCN01000077,QWCH01000269,OHAB01000087,ERR844077_ms_1
HvCF_E11_ms_4	HvCF_E11_ms_4,HvCF_A7_ms_2,NL_crAss001100
OOBV01000062	OOBV01000062,NL_crAss000048,NL_crAss000383,NL_crAss000815,OFSD01000058,OMBK01000035,ERR843978_ms_1,ERR844029_ms_1,NL_crAss000266,NL_crAss000354,NL_crAss000254
HvCF_C2_ms_6	HvCF_C2_ms_6,NL_crAss000403
Fferm_ms_9	Fferm_ms_9
OCLB01000002	OCLB01000002,OQVN01000003,NL_crAss001225
OODL01000120	OODL01000120,NL_crAss001184,NL_crAss000513
OJPW01000082	OJPW01000082,OGOI01000071,NL_crAss000742,OBWJ01000082,NL_crAss000903,ERR844077_ms_2,OLQJ01000062
NL_crAss001149	NL_crAss001149,OAUB01000058,NL_crAss000814,OHPO01000015,OHJU01000015,OCHV01000088,ERR844016_ms_3,OLEF01000014,OLDR01000012,OKZN01000015,OKYI01000013,OITT01000013,OISE01000013,OIRJ01000014,OIRE01000011,OIID01000014,OIHW01000011,OIQP01000011,OKYF01000017,cs_ms_23_1,ERR844002_ms_3,OGPX01000023
OLNQ01000088	OLNQ01000088,ERR843993_ms_1,OIEG01000005,OLGL01000107,OIZB01000074,ERR844044_ms_1,OLSB01000088,OBJP01000067,OJQT01000029,HvCF_A4_ms_2,NL_crAss001539
NL_crAss000016	NL_crAss000016
OJQH01000019	OJQH01000019,OMBQ01000128,OLNE01000087,OLPO01000062
ERR844016_ms_1	ERR844016_ms_1,NL_crAss000044
OLQG01000043	OLQG01000043,NL_crAss000967,OMDJ01000050,OBUX01000069,OAVV01000102,OGZX01000086
OLWW01000036	OLWW01000036,OLWD01000041,OLWQ01000028,OJRQ01000077,OJQC01000022,NL_crAss001342,NL_crAss001328,HvCF_C12_ms_7
OLSE01000140	OLSE01000140
OLNW01000116	OLNW01000116
OLGY01000065	OLGY01000065
OHAS01000014	OHAS01000014
OMGI01000036	OMGI01000036
IAS_virus_KJ003983	IAS_virus_KJ003983
HvCF_D4_ms_4	HvCF_D4_ms_4
NL_crAss000930	NL_crAss000930,NL_crAss000698
OHUR01000026	OHUR01000026,OKVA01000013,OHYH01000026,OHXM01000017
OLQJ01000056	OLQJ01000056,PPYF01208384,NL_crAss000315
err843949_ms_1_1	err843949_ms_1_1,ERR844025_ms_1
NL_crAss001379	NL_crAss001379
OLQU01000060	OLQU01000060,NL_crAss000937
OGWS01000068	OGWS01000068
OLOZ01000093	OLOZ01000093
NL_crAss001279	NL_crAss001279
NL_crAss001280	NL_crAss001280,NL_crAss000940,NL_crAss001179,NL_crAss000720
OIEC01000013	OIEC01000013,OKVP01000002,OHXA01000011,OHUS01000015,OIAM01000024,OHZZ01000018,OIWS01000142,NL_crAss001337
SRR4295175_s_4	SRR4295175_s_4
OJOV01000072	OJOV01000072,OJRE01000045,NL_crAss001388,NL_crAss001002
NL_crAss001181	NL_crAss001181,OGCO01000213,HvCF_E3_ms_3,ERR844029_ms_3,NL_crAss001048,NL_crAss000987,NL_crAss001316,OIWT01000163,NL_crAss000946,NL_crAss001165,OFMQ01000046,OFMP01000047,NL_crAss001131,NL_crAss000601,OIXG01000120,NL_crAss000759
err843926_ms_1_1	err843926_ms_1_1,ERR844059_ms_1
ERR844058_ms_2	ERR844058_ms_2
OWIL01000029	OWIL01000029,NL_crAss000432,NL_crAss001209,NL_crAss001085,OLVU01000042,SRX020504_s_3,NL_crAss000369,NL_crAss001120
NL_crAss001115	NL_crAss001115
eld298-t0_s_3_1	eld298-t0_s_3_1,OJPA01000036,OJPC01000037,NL_crAss000413,NL_crAss001340,NL_crAss000731,OGQX01000099,NL_crAss000769,NL_crAss000192,NL_crAss000060,OLVR01000187
PPYF01195288	PPYF01195288
OLPO01000063	OLPO01000063,ERR844065_ms_1
NL_crAss001183	NL_crAss001183,OBAG01000118,OBAE01000091,OBAM01000118,SRR4295173_s_14,OMFN01000044
NL_crAss000050	NL_crAss000050,HvCF_E4_ms_5
OMAL01000049	OMAL01000049,OMCU01000064,OMEV01000060,OMBP01000050,HvCF_C7_ms_5
NL_crAss000082	NL_crAss000082,NL_crAss000084
NL_crAss000366	NL_crAss000366
OLSD01000074	OLSD01000074
ERR844030_ms_2	ERR844030_ms_2
NL_crAss000250	NL_crAss000250
OLNI01000077	OLNI01000077
OMGY01000082	OMGY01000082,NL_crAss001430,OLNY01000079
NL_crAss000887	NL_crAss000887
OGOH01000022	OGOH01000022
NL_crAss001361	NL_crAss001361,eld251-t3_s_2_1
OGRO01000082	OGRO01000082,NL_crAss000900,NL_crAss000835,NL_crAss000655,NL_crAss001338,NL_crAss000671,NL_crAss001067,NL_crAss000406,OLXK01000100,NL_crAss001143
err843949_ms_2_1	err843949_ms_2_1,OJMP01000066
OLWB01000066	OLWB01000066
NL_crAss001448	NL_crAss001448
OGRD01000043	OGRD01000043,NL_crAss001239,OLRJ01000083,OLPO01000070,SRR4295173_ms_22,NL_crAss000522,OHBE01000089,NL_crAss001380,OWJC01000051,OWIQ01000031,cs_ms_24_1,OLRW01000062,OGOO01000132,HvCF_B6_ms_3,cdzk01015469_1,OBAE01000105,OLVO01000096,OJQL01000115,OLNP01000086,OLVT01000100,OJOV01000080,ERR844036_ms_4,HvCF_C1_ms_5,OLFY01000196,Sib1_ms_4,OIWM01000114,OGCM01000239,NL_crAss000890,OJPT01000035,HvCF_C7_ms_…
NL_crAss001529	NL_crAss001529
NL_crAss000509	NL_crAss000509
ERR844035_ms_3	ERR844035_ms_3,OJNH01000053,ERR844067_ms_2,err843933_ms_1_1,ERR844024_ms_1
ERR844036_ms_3	ERR844036_ms_3
NL_crAss001291	NL_crAss001291
OJAW01000043	OJAW01000043,NL_crAss001079,NL_crAss000927,NL_crAss001319
OIFE01000101	OIFE01000101,eld181-t3_s_1_1,OLPB01000029,cs_ms_45_1,OIWL01000160,OLSC01000143,ERR844021_ms_1,ERR844065_ms_3,OLXS01000032,OLXR01000035,OLWC01000038,OJNQ01000029,OGOL01000109,OBAR01000155,SRR4295173_ms_15,OBWJ01000088,SRR4295172_ms_6
ERR975271_s_1	ERR975271_s_1
cs_ms_21_1	cs_ms_21_1,Fferm_ms_1,HvCF_B5_ms_2,OATI01000137,OMGY01000095,OLNY01000078
CYGL01000011	CYGL01000011,NL_crAss000563,NL_crAss000240,QZMG01000076,SRR073436_s_2
NL_crAss001099	NL_crAss001099
cs_ms_22_1	cs_ms_22_1,Fferm_ms_8
OLNW01000127	OLNW01000127
NL_crAss001407	NL_crAss001407
Inf125_s_3	Inf125_s_3,OBKI01000059,HvCF_B3_ms_1,NL_crAss001049
OMAC01000093	OMAC01000093,OMBO01000086
OHGL01000049	OHGL01000049,OHLL01000049,OHTT01000047
NL_crAss000986	NL_crAss000986
NL_crAss000036	NL_crAss000036
OGTB01000055	OGTB01000055,HvCF_D5_ms_4,OLOE01000022,OBHU01000056,ERR844044_ms_2,ERR844065_ms_4,OJMP01000070
OLGJ01000032	OLGJ01000032
OLOS01000113	OLOS01000113,NL_crAss000518
NL_crAss001140	NL_crAss001140,NL_crAss001033,Fdyn_ms_11,cdzh01002743_1
NL_crAss000984	NL_crAss000984
NL_crAss000822	NL_crAss000822,NL_crAss001068
OFRY01000050	OFRY01000050
OCLL01000003	OCLL01000003
NL_crAss001283	NL_crAss001283
OGON01000039	OGON01000039
OGOM01000068	OGOM01000068
ERR844034_ms_1	ERR844034_ms_1,ERR843986_ms_1
OLSB01000098	OLSB01000098
NL_crAss001160	NL_crAss001160
err843915_ms_1_1	err843915_ms_1_1,err843920_ms_1_1
OLOZ01000098	OLOZ01000098,OBAI01000126,OBAH01000076,NL_crAss000965,NL_crAss000397
NL_crAss000641	NL_crAss000641,NL_crAss001059,NL_crAss000180,NL_crAss001256,OKXB01000124,OLQE01000062,OGRG01000107,OGRO01000090,OBVO01000052,OHKD01000031,OHDZ01000027
OBKN01000017	OBKN01000017
OLRZ01000056	OLRZ01000056
ERR844003_ms_1	ERR844003_ms_1
NL_crAss000634	NL_crAss000634
NL_crAss000550	NL_crAss000550
OGPM01000076	OGPM01000076
OFMT01000073	OFMT01000073
ERR844016_ms_2	ERR844016_ms_2,PPYF01218884
OLND01000117	OLND01000117,NL_crAss001207,NL_crAss001193
SRR073435_s_1	SRR073435_s_1,NL_crAss000395
ERR975093_s_1	ERR975093_s_1,ERR975151_s_1,ERR975207_s_1
NL_crAss001366	NL_crAss001366
NL_crAss000332	NL_crAss000332
NL_crAss000895	NL_crAss000895,cs_ms_27_1,NL_crAss001339,OIWS01000145
OIZP01000035	OIZP01000035
NL_crAss000611	NL_crAss000611
OHBM01000040	OHBM01000040
NL_crAss000490	NL_crAss000490
ERR844006_ms_1	ERR844006_ms_1
OJOA01000027	OJOA01000027,OJNZ01000055
NL_crAss000068	NL_crAss000068
ERR975045_s_1	ERR975045_s_1
UMIU01010253	UMIU01010253,NL_crAss000988,NL_crAss001001,OLPO01000071,Sib2_ms_3,HvCF_B6_ms_4,ceaz01003514_1
NL_crAss000211	NL_crAss000211
OQWI01000009	OQWI01000009
ERR844077_ms_3	ERR844077_ms_3,OGQI01000045,err843949_ms_3_1,OJNL01000044,OGTL01000073,OLPH01000160,OKSC01000115,OGRL01000078
NL_crAss000585	NL_crAss000585
OBJF01000120	OBJF01000120,ERR844018_ms_3,OLNV01000049,eld241-t0_s_3_1,OLFZ01000126,OBLG01000146,ERR844038_ms_3,HvCF_B1_ms_8,HvCF_A9_ms_7,HvCF_A6_ms_4
OIYR01000021	OIYR01000021
cdzn01024782_1	cdzn01024782_1
NL_crAss000137	NL_crAss000137
eld229-t3_s_3_1	eld229-t3_s_3_1
cs_ms_28_1	cs_ms_28_1,SRR4295174_ms_11,SRR4295175_ms_7,NL_crAss001128,SRR4295172_ms_9,HvCF_C1_ms_7,HvCF_B5_ms_4
OIXH01000142	OIXH01000142
err843971_ms_1_1	err843971_ms_1_1,err843963_ms_1_1,ERR843976_ms_1,err843961_ms_1_1
NL_crAss000540	NL_crAss000540,NL_crAss000837
NL_crAss000614	NL_crAss000614
OGPM01000085	OGPM01000085
NL_crAss000726	NL_crAss000726
ERR844020_ms_1	ERR844020_ms_1
NL_crAss000321	NL_crAss000321
OHWI01000045	OHWI01000045,OHXU01000048
OIXR01000085	OIXR01000085
OCHM01000051	OCHM01000051
OLGL01000146	OLGL01000146
HvCF_A5_ms_3	HvCF_A5_ms_3
err843913_ms_1_1	err843913_ms_1_1,ERR844063_ms_1,NL_crAss000015,NL_crAss001227
NL_crAss001091	NL_crAss001091
NL_crAss001461	NL_crAss001461
NL_crAss001547	NL_crAss001547
NL_crAss000529	NL_crAss000529
ERR975114_s_1	ERR975114_s_1
QWCE01000387	QWCE01000387
HvCF_A12_ms_2	HvCF_A12_ms_2,Sib1_ms_11,NL_crAss001109
NL_crAss001034	NL_crAss001034
NL_crAss001375	NL_crAss001375
NL_crAss001122	NL_crAss001122
NL_crAss001123	NL_crAss001123
HvCF_A1_ms_1	HvCF_A1_ms_1
NL_crAss000554	NL_crAss000554
NL_crAss001269	NL_crAss001269
NL_crAss001443	NL_crAss001443
NL_crAss001305	NL_crAss001305
NL_crAss000819	NL_crAss000819
cs_ms_40_1	cs_ms_40_1
NL_crAss000287	NL_crAss000287
NL_crAss000899	NL_crAss000899
NL_crAss000191	NL_crAss000191
NL_crAss000536	NL_crAss000536
NL_crAss000485	NL_crAss000485
NL_crAss001486	NL_crAss001486

## Sheet: TableS2
Table S2. The detailed information of 136 viral clusters ( VCs) of crAss-like phages at the genus level
VC	Number of total vOTUs		Number of human crAss-like phage vOTUs	VC members
VC_165_0	4	0	4	ERR844068_ms_1,HvCF_C2_ms_6,OLGF01000091,OLPB01000025
VC_165_1	25	20	5	BMXV020000371,BMXV020000898,BMXV020001156,BMXV020007644,BMXV020007929,BMXV030001550,BMXV030001836,BMXV030002037,BMXV030006933,DBMM05v71404,DBV040000646,DBV040002283,DBV040009569,DBV050001306,DBV050001412,DBV050002528,ERR3393545_207666,ERR844020_ms_1,NL_crAss001475,OCPX01000081,OHUR01000026,OLQL01000074,QHF9FF09v58052,SRR14369138m456877,SWV100005381
VC_165_2	14	8	6	BMXFF03v138779,BMXV010000610,BMXV030001621,DBFM03v85326,DBMF05m375010,DBV050002197,ERR3393536_410586,HvCF_A1_ms_1,OJQH01000019,OLNW01000116,OLRA01000126,OLWB01000066,SWV100000127,err843949_ms_1_1
VC_166_0	3	3	0	DBFF02v54566,DBFF04v436626,SRR12268560_792903
VC_170_0	12	12	0	BMXFF06v109126,BMXFF06v531424,BMXMF05v266169,BMXV030000466,DBFM02m366227,DBV040000657,DBV040000742,DKLLMM02m1360199,ERR1135364m334893,ERR3393538_978905,NWMF01v491991,NWMF02v117398
VC_172_0	2	2	0	DBV040002285,SRR12268559_389966
VC_172_1	6	6	0	BMXV020007684,DBV050001292,DBV050002947,DBV050008545,DBV070015069,DKYYMM04m1357174
VC_172_2	9	8	1	BMXMF01v57603,BMXMM07v704795,DBMH05v143344,DBV070014807,DKYYFF09m539758,NL_crAss000463,NWFF03v451305,NWFF04v460333,SRR12268564_383170
VC_172_3	3	0	3	NL_crAss000050,OLPO01000063,PPYF01195288
VC_172_4	2	0	2	OJOM01000034,OKTS01000039
VC_172_5	8	1	7	BMXMF01v75797,ERR844034_ms_1,ERR844058_ms_2,OGWR01000031,OGWS01000068,OIXH01000107,OLSE01000140,SRR4295175_s_4
VC_172_6	1	0	1	OJOA01000027
VC_172_7	1	1	0	NWMF07m1005219
VC_172_8	1	1	0	NWMF07v584532
VC_173_0	3	3	0	BMXV010006728,DBV070002608,DKYYFM09v138341
VC_173_1	1	1	0	BMXV010001028
VC_173_10	5	0	5	NL_crAss000895,NL_crAss001122,NL_crAss001181,OHBM01000040,eld298-t0_s_3_1
VC_173_11	2	2	0	SRR21376881m247659,SRR21376902m311275
VC_173_12	2	2	0	BMXV030001162,DBV040000417
VC_173_13	12	8	4	BMXMH05v1019151,BMXV010000887,BMXV020000652,BMXV030000642,DBV040000386,ERR844030_ms_2,NL_crAss000585,NWFF04v589022,OGPM01000085,OQWI01000009,SRR12268564_1053281,SWV090000093
VC_173_14	9	8	1	BMXV010000538,DBMF05v85255,DBV050000516,DBV050000783,DBV050008511,DBV070001574,DBV070004178,NL_crAss000822,SRR8960382m270568
VC_173_15	1	1	0	BMXV010002503
VC_173_16	1	1	0	DBV050001158
VC_173_17	1	1	0	DBV050001799
VC_173_18	1	1	0	ERR1135189m20212
VC_173_19	1	0	1	ERR844070_ms_1
VC_173_2	3	3	0	BMXV030001240,DBFF04v656849,DBV040002843
VC_173_20	1	0	1	NL_crAss000641
VC_173_21	1	1	0	DKLLFM11v577356
VC_173_22	1	1	0	DKLLFF10m956885
VC_173_23	1	1	0	SWMF01m803591
VC_173_24	2	2	0	ERR1135294m247163,ERR3393536_239776
VC_173_25	2	2	0	BMXV010005940,ERR1135211m246368
VC_173_26	3	2	1	BMXV020001515,DKYYFM09m315098,NL_crAss001123
VC_173_27	2	2	0	DKYYFM12v717715,NWFF05v95358
VC_173_28	1	1	0	SWFM02v47133
VC_173_29	1	1	0	ERR1135318m405755
VC_173_3	1	1	0	SWV090000435
VC_173_4	3	3	0	BMXV020000778,BMXV020002110,NWMF02v752313
VC_173_5	3	3	0	BMXV010006357,DBV040000948,DBV040008695
VC_173_6	2	0	2	NL_crAss000068,OFRY01000050
VC_173_7	1	1	0	DBMF05v158354
VC_173_8	1	1	0	BMXV010001837
VC_173_9	1	1	0	DBV070001709
VC_177_0	4	2	2	DBV040009031,DKLLMF03m1471140,Fferm_ms_9,OJQL01000090
VC_178_0	8	8	0	BMXV010006028,BMXV020007569,BMXV020007767,BMXV030001426,BMXV030001539,DBV070001200,DBV070002693,SWV100005734
VC_178_1	20	20	0	BMXMM10v171613,BMXV010001880,BMXV020000369,BMXV030001584,BMXV030001752,DBV040000612,DBV040000712,DBV050000862,DBV050001297,DBV050002289,DBV050008698,DBV050009849,DBV070001683,DBV070003415,DBV070004947,DBV070014877,SWV080001619,SWV100000163,SWV100000580,SWV100001270
VC_179_0	3	3	0	DBV050000574,ERR12020523m873678,SRR8960349m256744
VC_182_0	2	2	0	DBV050000314,NWFF03v448312
VC_183_0	2	2	0	DKLLMF02m193529,ERR1135253m27631
VC_184_0	1	0	1	NL_crAss001375
VC_185_0	2	0	2	OHFX01000006,OLOE01000004
VC_185_1	1	1	0	ERR3393544_1122190
VC_185_10	1	0	1	NL_crAss000366
VC_185_11	2	0	2	OCHL01000028,OGTB01000008
VC_185_12	3	0	3	NL_crAss000194,NL_crAss000630,OLYV01000018
VC_185_13	1	1	0	ERR2204839m332841
VC_185_14	1	0	1	NL_crAss001326
VC_185_15	1	0	1	OKWR01000042
VC_185_16	9	3	6	BMXMM02m33454,BMXV010000479,NL_crAss001147,NL_crAss001528,NL_crAss001530,OGOT01000012,OMBT01000004,OMEW01000010,SWMF05v101877
VC_185_17	2	2	0	DBV040000356,DBV040008396
VC_185_18	1	1	0	DBFM08m1524484
VC_185_19	1	1	0	BMXMM01v459686
VC_185_2	2	2	0	ERR12020522m1183518,ERR3393526_1154111
VC_185_20	1	1	0	SWFF02m730885
VC_185_21	1	0	1	NL_crAss001154
VC_185_22	2	2	0	BMXV020000576,ERR1135327m113654
VC_185_3	1	1	0	ERR11535641m797372
VC_185_4	1	0	1	OLGM01000006
VC_185_5	1	1	0	ERR1135216m160850
VC_185_6	1	1	0	BMXV020000247
VC_185_7	1	1	0	DBV040008458
VC_185_8	2	2	0	DBV040000952,SRR12268560_250453
VC_185_9	2	2	0	BMXFF08m503679,SWMF05v169586
VC_186_0	3	2	1	BMXFF06m221127,ERR1135215m85199,NL_crAss001117
VC_187_0	5	0	5	NL_crAss000867,OBHU01000008,OGOC01000003,OHAY01000006,OIJI01000001
VC_187_1	2	2	0	BMXFF08v30967,ERR1135374m154372
VC_187_10	1	1	0	DBFF06v91041
VC_187_2	1	1	0	SRR21376893m478166
VC_187_3	2	2	0	BMXFF06m1489575,DKYYFF12v329823
VC_187_4	2	0	2	OGYM01000002,OLVX01000015
VC_187_5	2	0	2	OLWB01000021,OLZR01000008
VC_187_6	3	0	3	OHFV01000001,OLXR01000011,QRFC01000022
VC_187_7	1	1	0	BMXMF01v132201
VC_187_8	6	4	2	DKYYMF04m488523,ERR1135230m122695,ERR1135296m126958,NL_crAss000714,OBKV01000026,SRR17241589m766929
VC_187_9	3	3	0	DBFF06v29487,SRR17241587m98405,SWV100004781
VC_188_0	8	5	3	DBV050008929,ERR1135228m237665,ERR1135328m77164,ERR2213193m288762,ERR3393514_549813,NL_crAss000250,NL_crAss000611,NL_crAss001279
VC_190_0	2	1	1	SRR14369264m89206,err843913_ms_1_1
VC_190_1	34	27	7	BMXFH03v104779,BMXFM08v237853,BMXMF01v16563,BMXMF01v52586,BMXMF10v141196,BMXV020000534,DBV050002247,DBV050002887,DKLLMF06v93615,DKYYFM12v621946,DKYYMF01v586,DKYYMF04v138395,DKYYMM01v706569,ERR1135223m249061,ERR1135264m176127,ERR1135322m160919,ERR1135343m211563,ERR12020525m1320282,ERR3393526_94122,ERR3393544_1056543,ERR844077_ms_3,NL_crAss000614,NWFF05m1113236,OBJF01000120,OCHM01000051,SRR12268563…
VC_192_0	16	16	0	BMXMF10m119552,BMXMF10v53371,BMXV010006512,BMXV020001939,BMXV020007798,BMXV030000753,BMXV030006911,BMXV030007107,DBMF07v23820,DBV040000383,DBV040001376,DBV050008981,DKLLMM06v200604,ERR2204839m262384,SRR12268564_1074382,SRR8960135m102011
VC_192_1	2	2	0	DBFF04v197495,DBV050000588
VC_192_2	26	25	1	BMXMF01v150686,BMXV030002434,DBV060000105,DBV070001317,DBV070015276,DKLLMM03m1789986,DKYYMM01m855209,ERR1135178m92251,ERR1135264m101969,ERR1135307m290035,ERR1135327m303925,ERR1135351m51742,ERR12020520m727073,ERR2204839m139955,ERR3393512_808319,ERR3393526_525398,NL_crAss000529,NWFF04v32116,NWFF05v296244,NWMF07m1601440,NWMF07v1399,SRR8960170m273546,SRR8960467m426559,SRR8960468m146280,SRR8960607m983…
VC_192_3	1	0	1	OHWI01000045
VC_193_0	39	39	0	BMXFM04m812485,BMXMF01v9986,BMXMF10v157681,BMXMH01v29553,BMXMM10v446122,BMXV010001263,BMXV020000565,BMXV020000707,BMXV020002435,BMXV020007576,BMXV020007895,BMXV020007936,BMXV020008354,BMXV030000433,BMXV030000535,BMXV030000907,BMXV030001353,BMXV030007109,DBFF06v76612,DBFM06v43446,DBMF07m1447062,DBMM07m390622,DBMM07v239360,DBV040008968,DBV050000704,DBV050000800,DBV050008626,DBV050008716,DBV07000124…
VC_194_0	4	4	0	BMXV010001491,BMXV020000367,ERR1135377m365346,NWMF02v57839
VC_196_0	4	2	2	DBV060000096,DBV070015684,OIYR01000021,OIZP01000035
VC_197_0	10	0	10	CYGL01000011,ERR844016_ms_2,Fferm_ms_10,Inf125_s_3,NL_crAss001283,NL_crAss001348,NL_crAss001366,OGTB01000055,OIFE01000101,cdzn01024782_1
VC_198_0	3	0	3	OGRD01000043,OLND01000117,cs_ms_21_1
VC_200_0	2	2	0	ERR1135223m290590,ERR11535079m1107126
VC_200_1	9	6	3	DBFM04v232043,ERR1135216m96768,ERR12020522m796083,ERR3393537_812394,NL_crAss000550,NWFF03m1670358,OLGY01000065,OLSB01000098,SRR21376899m694336
VC_200_2	9	9	0	BMXMF07v523343,ERR1135197m205021,ERR1135247m157154,ERR1135311m39922,ERR11535074m304373,ERR3393526_583146,NWFF03v478780,SRR12268554_711193,SWV080001361
VC_200_3	10	7	3	BMXMF01v187965,DBFF04v388066,ERR1135218m159882,ERR1135295m151203,ERR12020523m1006923,ERR3393544_79490,NL_crAss000899,NL_crAss001099,NWFF03v472684,OMAC01000093
VC_200_4	13	6	7	ERR1135307m259906,ERR11535192m421273,ERR11535360m643179,ERR3393513_53235,ERR3393516_730969,ERR3393534_1239512,NL_crAss000332,NL_crAss000634,NL_crAss000986,NL_crAss001280,OBKN01000017,OFMT01000073,OJAW01000043
VC_200_5	3	2	1	ERR1135193m41299,ERR1135322m189725,ERR844003_ms_1
VC_200_6	3	3	0	ERR11535044m40777,ERR12020521m1246051,NWMF02v857794
VC_200_7	8	8	0	BMXV030006983,BMXV030006985,ERR1135322m111763,ERR12020521m1593462,NWMF08v1026502,SRR21376883m214889,SRR8960653m407252,SWFM04v113163
VC_200_8	1	1	0	BMXV030000188
VC_201_0	45	17	28	DBFF03v127496,DBMF07v153205,DBV050000830,DKYYFF08v767288,ERR1135186m126534,ERR1135240m113142,ERR1135263m122257,ERR1135316m11793,ERR11535269m650686,ERR11535360m111813,ERR975114_s_1,ERR975271_s_1,NL_crAss000016,NL_crAss000035,NL_crAss000065,NL_crAss000077,NL_crAss000082,NL_crAss000170,NL_crAss000211,NL_crAss000221,NL_crAss000239,NL_crAss000259,NL_crAss000337,NL_crAss000362,NL_crAss000416,NL_crAss00…
VC_203_0	12	0	12	HvCF_E4_ms_4,NL_crAss000418,NL_crAss000910,NL_crAss000979,NL_crAss000985,OATA01000153,OGOM01000068,OHAS01000014,OJMP01000058,OJPW01000082,OMAL01000049,SRR4295172_ms_4
VC_203_1	24	2	22	DBV060000160,DKYYFF08v672598,ERR844016_ms_1,NL_crAss000137,NL_crAss000458,NL_crAss001160,NL_crAss001361,NL_crAss001499,OGOH01000022,OGON01000039,OGPM01000076,OHGL01000049,OLGJ01000032,OLNW01000110,OLOZ01000093,OLQJ01000056,OLQU01000060,OMGI01000036,OMGY01000082,OOBV01000062,OODL01000120,OWIL01000029,SRR073435_s_1,err843926_ms_1_1
VC_314_0	12	0	12	NL_crAss000420,NL_crAss000492,NL_crAss000561,NL_crAss000592,NL_crAss001514,OBWI01000023,OGZF01000025,OICG01000006,OIZE01000030,OJSE01000052,OLOZ01000027,OMGY01000027
VC_314_1	5	0	5	NL_crAss000029,NL_crAss000041,NL_crAss000352,NL_crAss000540,NL_crAss001448
VC_315_0	18	0	18	NL_crAss000156,NL_crAss000265,NL_crAss000287,NL_crAss000316,NL_crAss000485,NL_crAss000509,NL_crAss000536,NL_crAss000554,NL_crAss000697,NL_crAss000726,NL_crAss000819,NL_crAss001190,NL_crAss001379,NL_crAss001461,NL_crAss001482,NL_crAss001486,NL_crAss001504,NL_crAss001547
VC_315_1	2	0	2	NL_crAss000490,NL_crAss001305
VC_315_2	2	0	2	NL_crAss000329,OHXK01000005
VC_315_3	7	0	7	NL_crAss000080,NL_crAss000230,NL_crAss001173,NL_crAss001335,OFMT01000022,OGZB01000001,OLOG01000029
VC_315_4	24	0	24	NL_crAss000109,NL_crAss000457,NL_crAss000639,NL_crAss000741,NL_crAss000765,NL_crAss000771,NL_crAss000793,NL_crAss001065,NL_crAss001070,NL_crAss001298,NL_crAss001322,NL_crAss001368,OFMU01000028,OGOO01000044,OGZF01000022,OHEN01000023,OHKV01000027,OHYE01000011,OIAT01000008,OJOU01000011,OJQQ01000027,OLQV01000028,OLZO01000021,PPYF01266999
VC_358_0	2	2	0	DBFH04v627974,DKLLMM03v916059
(VC_168/VC_203/VC_204/VC_205)	11	2	9	BMXMF05v97461,DBFM03m12540,ERR844036_ms_3,NL_crAss000321,NL_crAss000410,NL_crAss001149,OFMS01000042,OGYD01000028,OJOV01000072,OLNQ01000088,err843949_ms_2_1
(VC_168/VC_203/VC_205)	2	2	0	DKYYFM09v600939,DKYYMM05v999588
(VC_169/VC_170)	17	17	0	BMXFF04v324672,BMXMF10v231753,BMXV020000089,BMXV020000214,BMXV020007750,DBFF02v34375,DBFM02v420225,DBMM07v138950,DKLLFM11v519443,DKLLMF03v195903,DKLLMM06v636453,DKYYFF09m865970,ERR1135250m204485,NWMF01v410835,SRR21376890m486782,SRR21376899m607541,SWV090000067
(VC_169/VC_170/VC_174)	1	1	0	DBV070015148
(VC_169/VC_170/VC_176)	20	13	7	DBFF06m84175,DBMM07v145778,DBV050000318,DBV050000744,DBV050008605,DBV060000153,DBV060000346,DBV070001388,DBV070003768,ERR1135362m292128,ERR3393539_923888,HvCF_E11_ms_4,IAS_virus_KJ003983,NL_crAss000930,NL_crAss001291,NL_crAss001327,NL_crAss001443,NWFF05v191751,OCLL01000003,SRR21376893m202604
(VC_169/VC_174)	16	15	1	BMXFF04v48180,DBFF08v74420,DBV050000529,DBV050001200,DBV060000126,DBV070002873,DKLLFF11v607329,DKYYFF09v16766,ERR1135189m172552,ERR1135204m199528,ERR1135239m242627,NL_crAss000984,NWFF06v514511,SRR12268561_386603,SRR8960134m129705,SRR8960849m279460
(VC_172/VC_174)	27	23	4	BMXFF08v530218,BMXMM05v807561,BMXMM07v151967,BMXV010006532,BMXV030001372,BMXV030001560,DBV050000391,DBV050000543,DBV050001690,DBV050002011,DBV050002079,DBV050008418,DBV050008433,DBV060000166,DBV060000244,DBV070003239,ERR1135199m167231,ERR1135353m196690,ERR11535079m1089934,NL_crAss001183,NWFF04v519,NWMF01m203726,NWMF02v857787,OLRZ01000056,SWMF01v100251,cs_ms_22_1,eld229-t3_s_3_1
(VC_172/VC_174/VC_175)	15	14	1	BMXMF10v157934,BMXMM02v121349,DBFM06m68494,DBV040001644,DBV050000340,DBV060002128,DBV070001179,DBV070002730,DBV070003544,DBV070014909,ERR12020522m27905,NWMF02m752470,OLSD01000074,SRR17241590m460600,SWFM06m834139
(VC_172/VC_174/VC_181)	5	5	0	BMXV020000074,DBV040001101,DKLLMM03v176192,DKYYMF04v721867,SWV080001641
(VC_173/VC_182)	6	6	0	BMXV020000522,DKYYFM09m2229401,ERR1135213m320249,ERR2204838m392516,SRR12268561_428449,SRR17241592m359011
(VC_174/VC_177)	8	5	3	DBMF05v59784,DBV050001459,ERR1135196m191329,NL_crAss000036,OCLB01000002,OIEC01000013,SRR8960237m73135,SRR8960349m251915
(VC_185/VC_186)	23	5	18	BMXFF06m1828571,BMXV030000696,DBMM01v38190,NL_crAss000056,NL_crAss000097,NL_crAss000288,NL_crAss000335,NL_crAss000772,NL_crAss000887,NL_crAss000982,NL_crAss001112,NL_crAss001132,NL_crAss001240,NL_crAss001260,NL_crAss001331,NL_crAss001377,OGQH01000028,OHIN01000009,OHMA01000001,OMGK01000003,PPYE01511035,QHF9FM09v485647,SRR12268561_483810
(VC_191/VC_192)	13	1	12	DBMF05v159178,ERR844006_ms_1,ERR844035_ms_3,HvCF_A5_ms_3,NL_crAss000703,NL_crAss001027,NL_crAss001075,NL_crAss001407,NL_crAss001529,OIXR01000085,OLGL01000146,OLOS01000113,UMIU01010253
(VC_193/VC_196)	6	6	0	ERR1135223m292000,ERR2213193m46333,ERR3393513_171048,NWFF04v618310,SRR21376895m186704,SRR21376902m311278
(VC_197/VC_200)	16	11	5	DBV050009204,DBV070001969,DBV070002326,ERR1135225m211027,ERR1135239m97015,ERR1135249m105327,ERR2204837m296670,ERR975045_s_1,ERR975093_s_1,NL_crAss001140,NWMF08v1577392,OGRO01000082,OLOZ01000098,SRR12268559_777587,SRR21376886m53826,SRR8960737m183712
(VC_203/VC_204)	11	11	0	BMXMF07v5380,BMXV010001908,BMXV020000970,BMXV020001411,BMXV030000343,DBV040008750,DKYYFM08v739397,SWFF02v27044,SWMH05v38276,SWV080001352,SWV100000167
(VC_203/VC_204/VC_205)	9	0	9	HvCF_D4_ms_4,NL_crAss000134,NL_crAss001215,OJAG01000039,OJQA01000021,OLNI01000077,OLNW01000127,OLQG01000043,OLWW01000036
(VC_203/VC_205)	1	1	0	SWV100004943

## Sheet: TableS3. Pig crAss phage vOTU
Table S3. Taxonomic information and genomic features of 525 pig and 336 human crAss-like phage vOTUs
Pig vOTU	Group_MRCA	Tree_Terl_id	genecode	tRNA_number	tRNA	Sup_tRNA
BMXFF03v138779	delta	BMXFF03v138779_59	11	3	Undet,Val,Arg	NA
BMXFF04v324672	beta	BMXFF04v324672_80	11	25	Gln,Arg,Glu,Asp,Ser,Pro,Val,Asn,Trp,Ile,His,Cys,Undet,Tyr,Phe,Leu,Thr,Gly,Met,Arg,Arg,Sup,Ser,Met,Thr	TCA
BMXFF04v48180	beta	BMXFF04v48180_8	11	28	Arg,Arg,Undet,Ser,Phe,Undet,Gln,Gln,Arg,Glu,Asp,Pro,Ala,Val,Asn,Trp,Ile,His,Ile,Cys,Lys,Lys,Tyr,Phe,Leu,Thr,Gly,Met	NA
BMXFF04v90736	zeta	BMXFF04v90736_73	11	14	Thr,Leu,Met,Asn,Asp,Met,Asn,Ser,Lys,Phe,Undet,Lys,Leu,Gly	NA
BMXFF06m1489575	zeta	BMXFF06m1489575_22	4	5	Leu,Gly,Met,Undet,Gln	NA
BMXFF06m1828571	zeta	BMXFF06m1828571_142	15	15	Ile,Gly,Gln,Asn,Met,Met,Undet,Cys,Lys,Pro,Tyr,Undet,His,Ser,Tyr	NA
BMXFF06m221127	zeta	BMXFF06m221127_46	11	3	Lys,Leu,Sup	CTA
BMXFF06v109126	beta	BMXFF06v109126_11	11	2	Met,Asn	NA
BMXFF06v531424	beta	BMXFF06v531424_87	11	4	Thr,Gln,Met,Undet	NA
BMXFF08m503679	zeta	BMXFF08m503679_77	15	5	Sup,Glu,Asn,Undet,Ile	CTA
BMXFF08v30967	zeta	BMXFF08v30967_158	4	9	Glu,Gln,Ile,Met,Lys,Leu,Leu,Thr,Gln	NA
BMXFF08v530218	beta	BMXFF08v530218_100	11	11	Gln,Asp,Val,Asn,Trp,Ile,Leu,Leu,Gln,Thr,Glu	NA
BMXFH03v104779	alpha	BMXFH03v104779_66	11	NA	NA	NA
BMXFM04m812485	alpha	BMXFM04m812485_18	11	2	Glu,Gln	NA
BMXFM08v237853	alpha	BMXFM08v237853_68	11	1	Gln	NA
BMXMF01v132201	zeta	BMXMF01v132201_60	4	1	Glu	NA
BMXMF01v150686	alpha	BMXMF01v150686_83	11	2	Leu,Gln	NA
BMXMF01v16563	alpha	BMXMF01v16563_36	11	NA	NA	NA
BMXMF01v187965	delta	BMXMF01v187965_4	15	5	Ile,Met,Gln,Leu,Undet	NA
BMXMF01v52586	alpha	BMXMF01v52586_10	11	1	Gln	NA
BMXMF01v57603	beta	BMXMF01v57603_25	11	22	Gln,Arg,Glu,Glu,Asp,Pro,Ala,Val,Asn,Trp,Ile,Met,His,Ile,Leu,Thr,Gly,Gly,Arg,Undet,Pro,Arg	NA
BMXMF01v75797	beta	BMXMF01v75797_56	11	20	Gln,Arg,Ser,Pro,Val,Asn,Trp,Met,His,Ile,Lys,Lys,Leu,Leu,Thr,Gly,Ile,Arg,Arg,Undet	NA
BMXMF01v9986	alpha	BMXMF01v9986_19	11	2	Glu,Gln	NA
BMXMF05v266169	beta	BMXMF05v266169_44	11	5	Arg,Ser,Thr,Leu,Met	NA
BMXMF05v97461	delta	BMXMF05v97461_86	15	1	Ile	NA
BMXMF07v523343	delta	BMXMF07v523343_35	15	4	Glu,Leu,Gln,Met	NA
BMXMF07v5380	delta	BMXMF07v5380_50	15	4	Leu,Met,Leu,Met	NA
BMXMF10m119552	alpha	BMXMF10m119552_2	11	3	Leu,Lys,Gln	NA
BMXMF10v141196	alpha	BMXMF10v141196_24	11	1	Gln	NA
BMXMF10v157681	alpha	BMXMF10v157681_61	11	2	Glu,Gln	NA
BMXMF10v157934	beta	BMXMF10v157934_74	11	2	Gln,Thr	NA
BMXMF10v231753	beta	BMXMF10v231753_62	11	8	Glu,Trp,Leu,Thr,Gly,Arg,Arg,Ile	NA
BMXMF10v53371	alpha	BMXMF10v53371_34	11	2	Sup,Gln	TTA
BMXMH01v29553	alpha	BMXMH01v29553_10	11	1	Glu	NA
BMXMH05v1019151	beta	BMXMH05v1019151_53	11	23	Gln,Arg,Glu,Glu,Asp,Pro,Val,Asn,Trp,Ile,Met,His,Ile,Cys,Lys,Lys,Leu,Leu,Thr,Gly,Met,Arg,Arg	NA
BMXMM01v459686	zeta	BMXMM01v459686_20	11	15	Pro,Tyr,Gly,Ala,Asp,Met,Asn,Thr,Leu,Lys,Phe,Arg,Cys,Trp,Met	NA
BMXMM02m33454	zeta	BMXMM02m33454_6	11	25	Undet,Tyr,Gly,Asp,Met,Ile,Val,Asn,Trp,Pro,Ala,Cys,Lys,Ser,Arg,Phe,Glu,Glu,Thr,Gln,Met,Leu,Leu,Arg,Arg	NA
BMXMM02v121349	beta	BMXMM02v121349_65	11	4	Ile,Gln,Phe,Thr	NA
BMXMM05v807561	beta	BMXMM05v807561_14	11	31	Gln,Arg,Asp,Pro,Val,Asn,Ile,His,Ile,Cys,Lys,Lys,Phe,Leu,Leu,Thr,Gln,Arg,Glu,Asp,Pro,Asn,Trp,Ile,Leu,Leu,Thr,Gly,Gly,Undet,Met	NA
BMXMM07v151967	beta	BMXMM07v151967_35	11	27	Leu,Arg,Lys,Undet,Gln,Arg,Glu,Glu,Asp,Pro,Val,Asn,Trp,Ile,Met,His,Ile,Cys,Lys,Lys,Phe,Leu,Leu,Thr,Gly,Gly,Met	NA
BMXMM07v704795	beta	BMXMM07v704795_43	11	20	Arg,Arg,Val,Gln,Arg,Glu,Glu,Asp,Pro,Ala,Val,Asn,Trp,His,Ile,Sup,Lys,Leu,Thr,Met	TCA
BMXMM10v171613	beta	BMXMM10v171613_57	15	6	Gln,Arg,Sup,Met,Leu,Thr	CTA
BMXMM10v446122	alpha	BMXMM10v446122_60	11	2	Glu,Gln	NA
BMXV010000479	zeta	BMXV010000479_193	11	30	Undet,Tyr,Gly,Gly,Asp,Met,Met,Ile,Val,Asn,Pro,Ala,Cys,Lys,Ser,Arg,His,Phe,Ser,Glu,Glu,Asp,Thr,Gln,Met,Leu,Met,Leu,Arg,Arg	NA
BMXV010000538	beta	BMXV010000538_189	11	43	Gln,Arg,Glu,Glu,Asp,Pro,Val,Asn,Ile,His,Cys,Lys,Lys,Leu,Leu,Thr,Gly,Met,Gln,Arg,Glu,Glu,Asp,Pro,Val,Asn,Ile,His,Cys,Lys,Lys,Leu,Leu,Thr,Gly,Gly,Undet,Arg,Met,Arg,Arg,Met,Arg	NA
BMXV010000610	delta	BMXV010000610_17	11	2	Val,Undet	NA
BMXV010000887	beta	BMXV010000887_77	11	26	Gln,Arg,Glu,Glu,Asp,Pro,Val,Asn,Trp,Ile,Met,His,Ile,Cys,Lys,Lys,Phe,Leu,Leu,Leu,Thr,Gly,Gly,Undet,Arg,Arg	NA
BMXV010001028	beta	BMXV010001028_98	11	3	Arg,Ile,Leu	NA
BMXV010001263	alpha	BMXV010001263_38	11	1	Gln	NA
BMXV010001491	alpha	BMXV010001491_64	11	3	Gln,Leu,Arg	NA
BMXV010001837	beta	BMXV010001837_15	11	16	Gln,Arg,Glu,Glu,Asp,Asn,Trp,Ile,His,Ile,Lys,Phe,Leu,Leu,Leu,Thr	NA
BMXV010001880	beta	BMXV010001880_106	15	5	Gln,Arg,Sup,Met,Thr	CTA
BMXV010001908	delta	BMXV010001908_16	15	3	Met,Met,Leu	NA
BMXV010002503	beta	BMXV010002503_41	11	7	Gln,Arg,Glu,Ala,Val,Leu,Thr	NA
BMXV010005940	beta	BMXV010005940_25	11	11	Arg,Arg,Gln,Pro,Ala,Asn,Ile,Tyr,Leu,Thr,Met	NA
BMXV010006028	beta	BMXV010006028_21	15	12	Gln,Arg,Sup,Met,Leu,Thr,Gln,Arg,Sup,Met,Leu,Thr	CTA,CTA
BMXV010006357	beta	BMXV010006357_88	15	12	Arg,Glu,Asn,Sup,Ile,Ile,Lys,Leu,Thr,Gly,Met,Met	CTA
BMXV010006512	alpha	BMXV010006512_32	11	3	Leu,Lys,Gln	NA
BMXV010006532	beta	BMXV010006532_56	11	10	Arg,Arg,Arg,Ala,Val,Leu,Leu,Thr,Gly,Gly	NA
BMXV010006728	beta	BMXV010006728_22	11	19	Arg,Glu,Arg,Met,Met,Gln,Pro,Ala,Asn,Ile,His,Lys,Lys,Phe,Leu,Leu,Thr,Gly,Met	NA
BMXV020000074	beta	BMXV020000074_38	11	1	Ile	NA
BMXV020000089	beta	BMXV020000089_73	11	5	Arg,Trp,Leu,Thr,Arg	NA
BMXV020000214	beta	BMXV020000214_98	11	7	Asn,Trp,Ile,Ile,Leu,Leu,Arg	NA
BMXV020000247	zeta	BMXV020000247_145	15	7	Phe,Gly,Ile,Thr,Arg,Leu,Leu	NA
BMXV020000367	alpha	BMXV020000367_64	11	4	Gln,Leu,Met,Arg	NA
BMXV020000369	beta	BMXV020000369_119	15	6	Gln,Arg,Sup,Ile,Leu,Thr	CTA
BMXV020000371	delta	BMXV020000371_44	11	2	Met,Glu	NA
BMXV020000522	beta	BMXV020000522_46	11	4	Gln,Arg,Leu,Thr	NA
BMXV020000534	alpha	BMXV020000534_84	11	NA	NA	NA
BMXV020000565	alpha	BMXV020000565_33	11	2	Glu,Gln	NA
BMXV020000576	zeta	BMXV020000576_154	15	6	Lys,Ile,Ser,Gln,Thr,Met	NA
BMXV020000652	beta	BMXV020000652_80	11	17	Gln,Arg,Asp,Pro,Val,Asn,Ile,His,Ile,Cys,Lys,Lys,Phe,Leu,Leu,Thr,Arg	NA
BMXV020000707	alpha	BMXV020000707_37	11	1	Glu	NA
BMXV020000778	beta	BMXV020000778_76	15	4	Arg,Asn,Sup,Leu	CTA
BMXV020000898	delta	BMXV020000898_78	11	2	Met,Glu	NA
BMXV020000970	delta	BMXV020000970_64	15	5	Met,Leu,Leu,Sup,Met	CTA
BMXV020001156	delta	BMXV020001156_20	11	2	Met,Glu	NA
BMXV020001411	delta	BMXV020001411_74	15	5	Met,Leu,Leu,Met,Val	NA
BMXV020001515	beta	BMXV020001515_13	11	21	Gln,Arg,Glu,Asp,Ser,Pro,Ala,Asn,Trp,Ile,His,Ile,Cys,Lys,Lys,Phe,Leu,Leu,Thr,Gly,Lys	NA
BMXV020001939	alpha	BMXV020001939_92	11	3	Gln,Leu,Lys	NA
BMXV020002110	beta	BMXV020002110_44	15	5	Arg,Arg,Asn,Sup,Leu	CTA
BMXV020002435	alpha	BMXV020002435_40	11	2	Glu,Gln	NA
BMXV020007569	beta	BMXV020007569_41	15	5	Gln,Arg,Sup,Ile,Thr	CTA
BMXV020007576	alpha	BMXV020007576_37	11	2	Glu,Gln	NA
BMXV020007644	delta	BMXV020007644_78	11	2	Met,Glu	NA
BMXV020007684	beta	BMXV020007684_30	11	18	Ser,Gln,Arg,Glu,Glu,Asp,Pro,Ala,Val,Asn,Trp,Ile,His,Lys,Lys,Leu,Leu,Thr	NA
BMXV020007750	beta	BMXV020007750_21	11	8	Arg,Asn,Trp,Ile,Met,Thr,Leu,Leu	NA
BMXV020007767	beta	BMXV020007767_93	15	6	Gln,Arg,Sup,Met,Leu,Thr	CTA
BMXV020007798	alpha	BMXV020007798_38	11	3	Leu,Gln,Gln	NA
BMXV020007895	alpha	BMXV020007895_57	11	2	Glu,Gln	NA
BMXV020007929	delta	BMXV020007929_58	11	2	Met,Glu	NA
BMXV020007936	alpha	BMXV020007936_11	11	2	Glu,Gln	NA
BMXV020008354	alpha	BMXV020008354_91	11	2	Glu,Gln	NA
BMXV030000188	delta	BMXV030000188_20	15	2	Gln,Gln	NA
BMXV030000343	delta	BMXV030000343_56	15	6	Leu,Ile,Leu,Leu,Met,Val	NA
BMXV030000433	alpha	BMXV030000433_16	11	2	Glu,Gln	NA
BMXV030000466	beta	BMXV030000466_74	11	4	Gln,Met,Arg,Leu	NA
BMXV030000535	alpha	BMXV030000535_29	11	1	Glu	NA
BMXV030000642	beta	BMXV030000642_15	11	21	Gln,Glu,Asp,Pro,Ala,Val,Asn,Trp,Met,His,Cys,Lys,Lys,Tyr,Leu,Leu,Thr,Gly,Gly,Undet,Arg	NA
BMXV030000696	zeta	BMXV030000696_149	15	11	Arg,Cys,Arg,Asp,Phe,Pro,Ser,His,Thr,Leu,Sup	CTA
BMXV030000753	alpha	BMXV030000753_94	11	3	Gln,Leu,Lys	NA
BMXV030000907	alpha	BMXV030000907_77	11	3	Glu,Asn,Gln	NA
BMXV030001162	beta	BMXV030001162_34	11	22	Gln,Arg,Glu,Glu,Asp,Pro,Ala,Val,Asn,Trp,Ile,His,Ile,Cys,Lys,Lys,Phe,Leu,Leu,Thr,Gly,Met	NA
BMXV030001240	beta	BMXV030001240_12	11	5	Met,Ile,Leu,Arg,Arg	NA
BMXV030001353	alpha	BMXV030001353_36	11	2	Glu,Gln	NA
BMXV030001372	beta	BMXV030001372_16	11	2	Leu,Arg	NA
BMXV030001426	beta	BMXV030001426_103	15	5	Gln,Sup,Ile,Leu,Thr	CTA
BMXV030001539	beta	BMXV030001539_102	15	6	Gln,Arg,Sup,Met,Leu,Thr	CTA
BMXV030001550	delta	BMXV030001550_79	11	3	Met,Undet,Glu	NA
BMXV030001560	beta	BMXV030001560_16	11	27	Gln,Arg,Glu,Asp,Ser,Pro,Val,Asn,Trp,Ile,Met,His,Ile,Cys,Lys,Lys,Phe,Leu,Leu,Leu,Thr,Gly,Gly,Met,Arg,Ser,Undet	NA
BMXV030001584	beta	BMXV030001584_106	15	7	Gln,Arg,Asn,Sup,Ile,Leu,Thr	CTA
BMXV030001621	delta	BMXV030001621_79	11	4	Leu,Ile,Leu,Arg	NA
BMXV030001752	beta	BMXV030001752_17	15	7	Gln,Arg,Asn,Sup,Ile,Leu,Thr	CTA
BMXV030001836	delta	BMXV030001836_19	11	2	Met,Glu	NA
BMXV030002037	delta	BMXV030002037_19	11	2	Met,Glu	NA
BMXV030002434	alpha	BMXV030002434_36	11	1	Tyr	NA
BMXV030006911	alpha	BMXV030006911_125	11	6	Leu,Lys,Leu,Lys,Gln,Gln	NA
BMXV030006933	delta	BMXV030006933_81	11	3	Met,Undet,Glu	NA
BMXV030006983	delta	BMXV030006983_11	15	5	Met,Leu,Met,Asn,Asn	NA
BMXV030006985	delta	BMXV030006985_22	15	7	Met,Leu,Thr,Met,Asn,Asn,Sup	CTA
BMXV030007107	alpha	BMXV030007107_59	11	3	Gln,Leu,Undet	NA
BMXV030007109	alpha	BMXV030007109_31	11	1	Gln	NA
DBFF02v34375	beta	DBFF02v34375_84	11	6	Arg,Arg,Arg,Trp,Leu,Thr	NA
DBFF02v54566	delta	DBFF02v54566_67	11	1	Arg	NA
DBFF03v127496	delta	DBFF03v127496_27	15	4	Met,Met,Lys,Undet	NA
DBFF04v197495	alpha	DBFF04v197495_75	11	4	Gln,Leu,Glu,Arg	NA
DBFF04v388066	delta	DBFF04v388066_48	15	8	Ile,Met,Sup,Gln,Leu,Undet,Undet,Met	CTA
DBFF04v436626	delta	DBFF04v436626_27	11	1	Arg	NA
DBFF04v656849	beta	DBFF04v656849_33	11	3	Arg,Met,Ile	NA
DBFF06m84175	beta	DBFF06m84175_9	11	21	Asn,Leu,Arg,Leu,Thr,Met,Glu,Asp,Ala,Asn,Leu,Leu,Thr,Met,Met,Arg,Ile,Trp,Lys,Thr,Undet	NA
DBFF06v29487	zeta	DBFF06v29487_16	4	12	Glu,Leu,Asn,Leu,Pro,Phe,Tyr,Met,Met,Ser,Glu,Sup	TCA
DBFF06v76612	alpha	DBFF06v76612_20	11	2	Glu,Tyr	NA
DBFF06v91041	zeta	DBFF06v91041_106	4	NA	NA	NA
DBFF08v74420	beta	DBFF08v74420_14	11	6	Gln,Trp,Leu,Arg,Ile,Arg	NA
DBFM02m366227	beta	DBFM02m366227_61	11	2	Arg,Gln	NA
DBFM02v420225	beta	DBFM02v420225_102	11	27	Gln,Arg,Glu,Glu,Asp,Ser,Pro,Asn,Trp,Ile,His,Met,Ile,Cys,Lys,Phe,Leu,Leu,Thr,Gly,Arg,Arg,Arg,Met,Undet,Ser,Thr	NA
DBFM03m12540	delta	DBFM03m12540_24	15	1	Sup	CTA
DBFM03v85326	delta	DBFM03v85326_61	11	3	Leu,Ile,Arg	NA
DBFM04v232043	delta	DBFM04v232043_52	15	5	Sup,Gln,Met,Lys,Undet	CTA
DBFM06m68494	beta	DBFM06m68494_72	11	6	Gln,Phe,Thr,Lys,Ile,Thr	NA
DBFM06v43446	alpha	DBFM06v43446_86	11	2	Glu,Sup	TTA
DBFM08m1524484	zeta	DBFM08m1524484_127	11	13	Met,Arg,Met,Pro,Tyr,Gly,Cys,Met,Phe,Asn,Glu,Lys,Arg	NA
DBMF05m375010	delta	DBMF05m375010_31	11	1	Val	NA
DBMF05v158354	beta	DBMF05v158354_11	11	11	Leu,Thr,Gly,Gln,Pro,Ile,Cys,Leu,Leu,Arg,Arg	NA
DBMF05v159178	alpha	DBMF05v159178_18	11	NA	NA	NA
DBMF05v59784	beta	DBMF05v59784_30	11	7	Gln,Arg,Ala,Met,Ile,Lys,Thr	NA
DBMF05v85255	beta	DBMF05v85255_40	11	23	Gln,Arg,Asp,Pro,Val,Asn,Met,Trp,Met,His,Ile,Cys,Lys,Lys,Leu,Leu,Leu,Thr,Gly,Gly,Met,Arg,Arg	NA
DBMF07m1447062	alpha	DBMF07m1447062_64	11	2	Glu,Gln	NA
DBMF07v153205	delta	DBMF07v153205_9	15	2	Met,Sup	CTA
DBMF07v23820	alpha	DBMF07v23820_1	11	3	Leu,Lys,Gln	NA
DBMF07v39155	beta	DBMF07v39155_34	11	1	Met	NA
DBMH05v143344	beta	DBMH05v143344_93	11	19	Arg,Ile,Arg,Gln,Arg,Glu,Pro,Ala,Asn,Trp,Ile,His,Ile,Cys,Leu,Leu,Thr,Gly,Gly	NA
DBMM01v38190	zeta	DBMM01v38190_6	15	NA	NA	NA
DBMM05v71404	delta	DBMM05v71404_57	11	1	Undet	NA
DBMM07m390622	alpha	DBMM07m390622_63	11	2	Glu,Gln	NA
DBMM07v138950	beta	DBMM07v138950_5	11	14	Leu,Met,Arg,Gln,Arg,Glu,Asn,Ile,His,Cys,Tyr,Phe,Thr,Gly	NA
DBMM07v145778	beta	DBMM07v145778_42	11	12	Arg,Gln,Glu,Asn,Phe,Leu,Lys,Ile,Arg,Leu,Thr,Met	NA
DBMM07v239360	alpha	DBMM07v239360_5	11	2	Glu,Gln	NA
DBV040000356	zeta	DBV040000356_152	11	NA	NA	NA
DBV040000366	zeta	DBV040000366_96	11	9	Leu,Ile,Ser,Leu,Arg,Leu,Ile,Ser,Leu	NA
DBV040000383	alpha	DBV040000383_63	11	2	Gln,Leu	NA
DBV040000386	beta	DBV040000386_33	11	25	Arg,Arg,Arg,Glu,Glu,Asp,Ser,Pro,Asn,Trp,Ile,Met,His,Ile,Cys,Lys,Lys,Phe,Leu,Leu,Leu,Thr,Gly,Gly,Undet	NA
DBV040000417	beta	DBV040000417_104	11	17	Gln,Arg,Pro,Val,Asn,His,Cys,Lys,Lys,Tyr,Phe,Leu,Leu,Thr,Gly,Gly,Arg	NA
DBV040000612	beta	DBV040000612_81	15	6	Gln,Arg,Sup,Met,Leu,Thr	CTA
DBV040000646	delta	DBV040000646_43	11	2	Ile,Glu	NA
DBV040000657	beta	DBV040000657_30	11	4	Arg,Gln,Leu,Thr	NA
DBV040000712	beta	DBV040000712_57	15	7	Gln,Arg,Sup,Lys,Ile,Leu,Thr	CTA
DBV040000742	beta	DBV040000742_40	11	4	Arg,Thr,Leu,Gln	NA
DBV040000948	beta	DBV040000948_104	11	11	Gln,Arg,Pro,Asn,Sup,Ile,Cys,Leu,Leu,Thr,Arg	CTA
DBV040000952	zeta	DBV040000952_23	15	NA	NA	NA
DBV040001101	beta	DBV040001101_23	11	3	Arg,Gln,Ile	NA
DBV040001376	alpha	DBV040001376_13	11	3	Gln,Leu,Lys	NA
DBV040001644	beta	DBV040001644_86	11	2	Gln,Thr	NA
DBV040002283	delta	DBV040002283_79	11	2	Met,Glu	NA
DBV040002285	beta	DBV040002285_85	11	3	Arg,Leu,Thr	NA
DBV040002843	beta	DBV040002843_93	11	4	Arg,Met,Ile,Leu	NA
DBV040008396	zeta	DBV040008396_180	11	21	Pro,Tyr,Gly,Cys,Ala,Met,Phe,Asn,Thr,Lys,Arg,Met,Pro,Tyr,Gly,Cys,Ala,Met,Phe,Asn,Thr	NA
DBV040008458	zeta	DBV040008458_107	15	4	Ala,Ile,Undet,Arg	NA
DBV040008695	beta	DBV040008695_33	15	12	Arg,Gln,Arg,Pro,Asn,Sup,Ile,His,Cys,Leu,Leu,Thr	CTA
DBV040008750	delta	DBV040008750_26	15	5	Ile,Leu,Leu,Met,Val	NA
DBV040008968	alpha	DBV040008968_103	11	1	Glu	NA
DBV040009031	beta	DBV040009031_92	11	7	Met,Ser,Trp,Arg,Leu,Gln,Thr	NA
DBV040009569	delta	DBV040009569_69	11	2	Ile,Glu	NA
DBV050000314	beta	DBV050000314_200	11	16	Pro,Asp,Leu,Met,Pro,Asp,Leu,Met,Arg,Leu,Thr,Gln,Arg,Leu,Thr,Gln	NA
DBV050000318	beta	DBV050000318_106	11	14	Gln,Glu,Asp,Pro,Asn,Ile,His,Leu,Arg,Leu,Thr,Met,Arg,Arg	NA
DBV050000340	beta	DBV050000340_25	11	3	Leu,Gln,Thr	NA
DBV050000391	beta	DBV050000391_62	11	14	Gln,Ser,Glu,Gln,Arg,Asp,Pro,Ala,Val,Asn,Trp,Ile,Leu,Thr	NA
DBV050000516	beta	DBV050000516_50	11	27	Gln,Arg,Glu,Glu,Asp,Pro,Ala,Val,Asn,Trp,Ile,Met,His,Ile,Cys,Lys,Lys,Leu,Leu,Thr,Gly,Gly,Met,Arg,Arg,Arg,Arg	NA
DBV050000529	beta	DBV050000529_6	11	17	Gln,Arg,Glu,Asp,Pro,Ala,Asn,Trp,Ile,Cys,Leu,Thr,Gly,Met,Arg,Arg,Leu	NA
DBV050000543	beta	DBV050000543_21	11	9	Glu,Thr,Leu,Glu,Thr,Leu,Gln,Arg,Lys	NA
DBV050000574	beta	DBV050000574_39	11	7	Arg,Gln,Leu,Leu,Arg,Ile,Leu	NA
DBV050000588	alpha	DBV050000588_80	11	NA	NA	NA
DBV050000704	alpha	DBV050000704_82	11	2	Glu,Gln	NA
DBV050000744	beta	DBV050000744_96	11	10	Met,Arg,Gln,Glu,Asn,Lys,Arg,Leu,Thr,Met	NA
DBV050000783	beta	DBV050000783_29	11	23	Arg,Arg,Gln,Arg,Asp,Pro,Val,Asn,Trp,Met,His,Ile,Cys,Lys,Lys,Tyr,Leu,Leu,Leu,Thr,Gly,Gly,Met	NA
DBV050000800	alpha	DBV050000800_80	11	2	Glu,Gln	NA
DBV050000830	delta	DBV050000830_25	15	2	Met,Sup	CTA
DBV050000862	beta	DBV050000862_21	15	6	Leu,Arg,Sup,Met,Leu,Thr	CTA
DBV050001158	beta	DBV050001158_91	11	9	Arg,Gln,Arg,Glu,Glu,Pro,Val,Leu,Thr	NA
DBV050001200	beta	DBV050001200_91	11	15	Arg,Ile,Arg,Gln,Arg,Glu,Pro,Asn,Ile,His,Phe,Leu,Leu,Thr,Gly	NA
DBV050001292	beta	DBV050001292_93	11	13	Arg,Ser,Gln,Arg,Glu,Asp,Val,Asn,Trp,Lys,Leu,Leu,Thr	NA
DBV050001297	beta	DBV050001297_17	15	5	Gln,Arg,Sup,Met,Thr	CTA
DBV050001306	delta	DBV050001306_18	11	2	Met,Glu	NA
DBV050001412	delta	DBV050001412_21	11	1	Glu	NA
DBV050001459	beta	DBV050001459_100	11	6	Gln,Arg,Ala,Met,Ile,Lys	NA
DBV050001690	beta	DBV050001690_18	11	16	Gln,Arg,Glu,Asp,Pro,Ile,Asn,Trp,Ile,Leu,Thr,Gly,Gly,Met,Ile,Undet	NA
DBV050001799	beta	DBV050001799_140	11	10	Trp,Ile,Trp,Ile,Thr,Arg,Leu,Thr,Arg,Leu	NA
DBV050002011	beta	DBV050002011_14	11	9	Gln,Arg,Asn,Trp,Ile,Leu,Leu,Thr,Asn	NA
DBV050002079	beta	DBV050002079_15	11	18	Gln,Arg,Glu,Asp,Pro,Val,Met,His,Ile,Tyr,Phe,Leu,Leu,Thr,Cys,Met,Arg,Undet	NA
DBV050002197	delta	DBV050002197_87	11	3	Leu,Ile,Arg	NA
DBV050002247	alpha	DBV050002247_33	11	NA	NA	NA
DBV050002289	beta	DBV050002289_92	15	7	Gln,Arg,Sup,Lys,Ile,Leu,Thr	CTA
DBV050002528	delta	DBV050002528_83	11	2	Met,Glu	NA
DBV050002887	alpha	DBV050002887_33	11	1	Gln	NA
DBV050002947	beta	DBV050002947_17	11	12	Gln,Arg,Asp,Pro,Ala,Asn,Trp,Lys,Tyr,Leu,Leu,Thr	NA
DBV050008418	beta	DBV050008418_82	11	13	Gln,Ser,Glu,Arg,Asp,Pro,Ala,Val,Asn,Trp,Ile,Leu,Thr	NA
DBV050008433	beta	DBV050008433_98	11	19	Gln,Ser,Glu,Gln,Ser,Glu,Gln,Arg,Asp,Pro,Ala,Val,Asn,Trp,Ile,Met,Ile,Leu,Thr	NA
DBV050008511	beta	DBV050008511_40	11	23	Arg,Arg,Gln,Arg,Asp,Pro,Val,Asn,Trp,Ile,Met,His,Ile,Cys,Lys,Lys,Tyr,Leu,Leu,Leu,Thr,Gly,Met	NA
DBV050008545	beta	DBV050008545_57	11	15	Arg,Ser,Met,Gln,Arg,Asp,Pro,Ala,Cys,Lys,Lys,Tyr,Leu,Leu,Thr	NA
DBV050008605	beta	DBV050008605_107	11	15	Glu,Asp,Ala,Asn,Leu,Leu,Thr,Met,Met,Arg,Ile,Trp,Lys,Thr,Undet	NA
DBV050008626	alpha	DBV050008626_35	11	3	Glu,Asn,Gln	NA
DBV050008698	beta	DBV050008698_32	15	4	Arg,Sup,Leu,Thr	CTA
DBV050008716	alpha	DBV050008716_146	11	4	Glu,Gln,Glu,Gln	NA
DBV050008929	beta	DBV050008929_89	11	6	Thr,Met,Gln,Leu,Lys,Cys	NA
DBV050008981	alpha	DBV050008981_45	11	3	Gln,Leu,Lys	NA
DBV050009204	alpha	DBV050009204_54	11	2	Gln,Gln	NA
DBV050009849	beta	DBV050009849_48	15	6	Gln,Arg,Sup,Met,Leu,Thr	CTA
DBV060000096	alpha	DBV060000096_30	11	NA	NA	NA
DBV060000105	alpha	DBV060000105_61	11	1	Gln	NA
DBV060000126	beta	DBV060000126_44	11	21	Gln,Arg,Glu,Asp,Pro,Ala,Asn,Trp,Ile,Ile,Cys,Leu,Leu,Sup,Thr,Gly,Met,Arg,Arg,Met,Gln	CTA
DBV060000153	beta	DBV060000153_37	11	15	Met,Arg,Arg,Thr,Gln,Glu,Asn,Trp,Phe,Ile,Cys,Leu,Arg,Thr,Met	NA
DBV060000160	delta	DBV060000160_38	15	3	Leu,Arg,Ile	NA
DBV060000166	beta	DBV060000166_78	11	19	Gln,Arg,Glu,Asp,Asn,Trp,Ile,His,Ile,Cys,Phe,Leu,Leu,Leu,Thr,Gly,Met,Arg,Arg	NA
DBV060000244	beta	DBV060000244_86	11	16	Leu,Gln,Arg,Asp,Pro,Ala,Val,Asn,Trp,Ile,Met,Phe,Leu,Leu,Thr,Met	NA
DBV060000346	beta	DBV060000346_99	11	9	Arg,Gln,Val,Asn,Leu,Arg,Leu,Thr,Met	NA
DBV060002128	beta	DBV060002128_95	11	10	Gln,Pro,Ala,Asn,Phe,Thr,Met,Lys,Ile,Thr	NA
DBV070001179	beta	DBV070001179_70	11	12	Met,Thr,Lys,Met,Thr,Gln,Pro,Ala,Asn,Phe,Thr,Met	NA
DBV070001200	beta	DBV070001200_112	15	6	Gln,Arg,Sup,Met,Leu,Thr	CTA
DBV070001246	alpha	DBV070001246_50	11	2	Glu,Lys	NA
DBV070001317	alpha	DBV070001317_68	11	5	Asn,Glu,Met,Leu,Lys	NA
DBV070001388	beta	DBV070001388_27	11	15	Met,Arg,Ile,Trp,Lys,Thr,Undet,Glu,Asp,Ala,Asn,Leu,Leu,Thr,Met	NA
DBV070001574	beta	DBV070001574_76	11	26	Gln,Arg,Glu,Glu,Asp,Pro,Val,Asn,Trp,Ile,Met,His,Ile,Cys,Lys,Lys,Phe,Leu,Leu,Leu,Thr,Gly,Gly,Met,Arg,Arg	NA
DBV070001675	alpha	DBV070001675_14	11	2	Glu,Gln	NA
DBV070001683	beta	DBV070001683_39	15	5	Gln,Arg,Sup,Ile,Thr	CTA
DBV070001709	beta	DBV070001709_115	11	20	Gln,Arg,Glu,Glu,Asp,Pro,Ala,Val,Asn,Ile,His,Cys,Lys,Phe,Leu,Leu,Thr,Gly,Gly,Undet	NA
DBV070001969	alpha	DBV070001969_96	11	1	Gln	NA
DBV070002107	alpha	DBV070002107_43	11	2	Glu,Gln	NA
DBV070002326	alpha	DBV070002326_42	11	2	Gln,Gln	NA
DBV070002608	beta	DBV070002608_96	11	20	Arg,Arg,Met,Ser,Thr,Gln,Pro,Ala,Asn,Ile,His,Cys,Lys,Lys,Phe,Leu,Leu,Thr,Gly,Met	NA
DBV070002693	beta	DBV070002693_71	15	5	Arg,Sup,Met,Leu,Thr	CTA
DBV070002730	beta	DBV070002730_13	11	2	Ile,Gln	NA
DBV070002873	beta	DBV070002873_56	11	18	Gln,Arg,Glu,Asn,Ile,His,Cys,Tyr,Phe,Thr,Gly,Met,Arg,Met,Arg,Leu,Met,Arg	NA
DBV070003239	beta	DBV070003239_82	11	4	Glu,Met,Gln,Arg	NA
DBV070003415	beta	DBV070003415_17	15	5	Gln,Arg,Sup,Met,Thr	CTA
DBV070003544	beta	DBV070003544_17	11	4	Gln,Phe,Thr,Met	NA
DBV070003768	beta	DBV070003768_46	11	13	Glu,Asp,Ala,Asn,Leu,Leu,Thr,Met,Met,Arg,Trp,Thr,Undet	NA
DBV070004097	alpha	DBV070004097_12	11	NA	NA	NA
DBV070004178	beta	DBV070004178_75	11	23	Gln,Arg,Glu,Glu,Asp,Pro,Val,Asn,Trp,Met,His,Ile,Cys,Lys,Lys,Leu,Leu,Thr,Gly,Gly,Met,Arg,Arg	NA
DBV070004947	beta	DBV070004947_86	15	3	Gln,Arg,Thr	NA
DBV070014807	beta	DBV070014807_110	11	15	Gln,Arg,Asn,Trp,Ile,His,Leu,Leu,Thr,Gly,Gly,Arg,Arg,Lys,Val	NA
DBV070014877	beta	DBV070014877_26	15	5	Gln,Arg,Sup,Leu,Thr	CTA
DBV070014909	beta	DBV070014909_51	11	2	Gln,Thr	NA
DBV070015069	beta	DBV070015069_91	11	12	Gln,Arg,Asp,Pro,Ala,Lys,Tyr,Leu,Leu,Thr,Phe,Phe	NA
DBV070015148	beta	DBV070015148_106	11	10	Arg,Arg,Gln,Arg,Asn,Leu,Leu,Thr,Gly,Met	NA
DBV070015276	alpha	DBV070015276_16	11	1	Gln	NA
DBV070015684	alpha	DBV070015684_71	11	1	Gln	NA
DKLLFF10m956885	beta	DKLLFF10m956885_55	11	17	Arg,Glu,Gln,Glu,Undet,Val,Ala,His,Asn,Trp,Asp,Ile,Leu,Leu,Thr,Gly,Met	NA
DKLLFF11v607329	beta	DKLLFF11v607329_9	11	20	Arg,Arg,Arg,Gln,Arg,Glu,Asp,Pro,Ala,Asn,Trp,Ile,Ile,Cys,Lys,Phe,Leu,Thr,Gly,Met	NA
DKLLFM10v1103776	zeta	DKLLFM10v1103776_1	4	NA	NA	NA
DKLLFM11v519443	beta	DKLLFM11v519443_13	11	10	Asn,Trp,Ile,Ile,Cys,Tyr,Leu,Leu,Thr,Gly	NA
DKLLFM11v577356	beta	DKLLFM11v577356_26	11	5	Gln,Arg,Leu,Met,Lys	NA
DKLLMF02m193529	beta	DKLLMF02m193529_65	11	NA	NA	NA
DKLLMF03m1471140	beta	DKLLMF03m1471140_44	11	2	Ser,Asn	NA
DKLLMF03v195903	beta	DKLLMF03v195903_43	11	14	Arg,Arg,Gln,Glu,Asp,Val,Asn,Trp,Ile,Cys,Tyr,Leu,Leu,Leu	NA
DKLLMF06v93615	alpha	DKLLMF06v93615_57	11	NA	NA	NA
DKLLMM02m1360199	beta	DKLLMM02m1360199_24	11	1	Gln	NA
DKLLMM03m1789986	alpha	DKLLMM03m1789986_15	11	1	Met	NA
DKLLMM03v176192	beta	DKLLMM03v176192_45	11	2	Gln,Ile	NA
DKLLMM06v200604	alpha	DKLLMM06v200604_51	11	2	Leu,Lys	NA
DKLLMM06v636453	beta	DKLLMM06v636453_44	11	16	Arg,Arg,Arg,Met,Leu,Glu,Glu,Asp,Ser,Ala,Asn,Trp,Ile,Leu,Thr,Gly	NA
DKYYFF08v314448	beta	DKYYFF08v314448_17	15	11	Arg,Glu,Pro,Asn,Trp,Ile,Cys,Leu,Sup,Gly,Met	CTA
DKYYFF08v672598	delta	DKYYFF08v672598_74	15	4	Sup,Leu,Undet,Met	CTA
DKYYFF08v767288	delta	DKYYFF08v767288_26	15	3	Lys,Undet,Met	NA
DKYYFF09m539758	beta	DKYYFF09m539758_81	11	15	Ile,Arg,Gln,Arg,Ser,Pro,Ala,Asn,Trp,Ile,Cys,Leu,Thr,Gly,Gly	NA
DKYYFF09m865970	beta	DKYYFF09m865970_72	11	4	Arg,Leu,Thr,Arg	NA
DKYYFF09v16766	beta	DKYYFF09v16766_59	11	21	Gln,Arg,Glu,Asp,Pro,Ala,Asn,Trp,Ile,His,Cys,Lys,Phe,Leu,Thr,Gly,Arg,Arg,Met,Arg,Leu	NA
DKYYFF12v329823	zeta	DKYYFF12v329823_60	11	4	Undet,Gln,Ser,Arg	NA
DKYYFM08v739397	delta	DKYYFM08v739397_70	15	4	Leu,Met,Leu,Met	NA
DKYYFM09m2229401	beta	DKYYFM09m2229401_90	11	4	Gln,Arg,Leu,Thr	NA
DKYYFM09m315098	beta	DKYYFM09m315098_48	11	22	Tyr,Asn,Gln,Arg,Glu,Asp,Ser,Pro,Ala,Asn,Trp,Ile,His,Ile,Cys,Lys,Lys,Phe,Leu,Leu,Thr,Gly	NA
DKYYFM09v138341	beta	DKYYFM09v138341_44	11	21	Arg,Glu,Arg,Ile,Ile,Met,Gln,Pro,Ala,Asn,Ile,His,Cys,Lys,Lys,Phe,Leu,Leu,Thr,Gly,Met	NA
DKYYFM09v600939	delta	DKYYFM09v600939_81	15	2	Leu,Thr	NA
DKYYFM12v621946	alpha	DKYYFM12v621946_16	11	1	Met	NA
DKYYFM12v717715	beta	DKYYFM12v717715_54	11	3	Arg,Leu,Leu	NA
DKYYMF01v586	alpha	DKYYMF01v586_1	11	NA	NA	NA
DKYYMF04m488523	zeta	DKYYMF04m488523_64	4	3	Gln,Ile,Glu	NA
DKYYMF04v138395	alpha	DKYYMF04v138395_10	11	1	Gln	NA
DKYYMF04v721867	beta	DKYYMF04v721867_90	11	2	Gln,Ile	NA
DKYYMM01m855209	alpha	DKYYMM01m855209_1	11	1	Gln	NA
DKYYMM01v706569	alpha	DKYYMM01v706569_30	11	2	Met,Gln	NA
DKYYMM04m1357174	beta	DKYYMM04m1357174_14	11	17	Ser,Gln,Arg,Glu,Glu,Asp,Pro,Ala,Val,Asn,Trp,Ile,His,Lys,Lys,Leu,Thr	NA
DKYYMM05v999588	delta	DKYYMM05v999588_16	15	2	Leu,Thr	NA
ERR1135178m92251	alpha	ERR1135178m92251_57	11	NA	NA	NA
ERR1135186m126534	delta	ERR1135186m126534_11	15	2	Lys,Undet	NA
ERR1135189m172552	beta	ERR1135189m172552_87	11	2	Met,Arg	NA
ERR1135189m20212	beta	ERR1135189m20212_19	11	14	Arg,Val,Asn,Trp,Ile,Met,His,Ile,Cys,Lys,Lys,Leu,Thr,Sup	CTA
ERR1135193m41299	delta	ERR1135193m41299_10	15	2	Met,Leu	NA
ERR1135196m191329	beta	ERR1135196m191329_2	11	6	Gln,Arg,Ala,Met,Met,Lys	NA
ERR1135197m205021	delta	ERR1135197m205021_69	15	2	Ile,Leu	NA
ERR1135199m167231	beta	ERR1135199m167231_20	11	10	Gln,Arg,Asp,Val,Leu,Leu,Thr,Thr,Glu,Gln	NA
ERR1135204m199528	beta	ERR1135204m199528_40	11	17	Met,Arg,Met,Arg,Arg,Glu,Pro,Asn,Ile,His,Cys,Lys,Phe,Leu,Leu,Thr,Gly	NA
ERR1135211m246368	beta	ERR1135211m246368_70	11	11	Arg,Arg,Gln,Pro,Ala,Asn,Ile,Tyr,Leu,Thr,Met	NA
ERR1135213m320249	beta	ERR1135213m320249_10	11	4	Gln,Arg,Leu,Thr	NA
ERR1135215m85199	zeta	ERR1135215m85199_35	15	3	Sup,Lys,Leu	CTA
ERR1135216m160850	zeta	ERR1135216m160850_38	15	6	Ile,Lys,Undet,Arg,Thr,Pro	NA
ERR1135216m96768	delta	ERR1135216m96768_79	15	3	Gln,Leu,Leu	NA
ERR1135218m159882	delta	ERR1135218m159882_54	15	4	Leu,Gln,Met,Sup	CTA
ERR1135223m249061	alpha	ERR1135223m249061_70	11	1	Gln	NA
ERR1135223m290590	delta	ERR1135223m290590_84	15	4	Glu,Leu,Lys,Gln	NA
ERR1135223m292000	alpha	ERR1135223m292000_48	11	3	Gln,Glu,Leu	NA
ERR1135225m211027	alpha	ERR1135225m211027_66	11	1	Gln	NA
ERR1135228m237665	beta	ERR1135228m237665_61	11	4	Thr,Met,Gln,Cys	NA
ERR1135230m122695	zeta	ERR1135230m122695_33	4	4	Gln,Ser,Glu,Sup	TCA
ERR1135239m242627	beta	ERR1135239m242627_54	11	14	Gln,Asp,Pro,Ala,Asn,Leu,Leu,Sup,Arg,Arg,Undet,Ser,Ile,Gln	CTA
ERR1135239m97015	alpha	ERR1135239m97015_47	11	1	Gln	NA
ERR1135240m113142	delta	ERR1135240m113142_90	15	2	Met,Met	NA
ERR1135247m157154	delta	ERR1135247m157154_62	15	1	Leu	NA
ERR1135249m105327	alpha	ERR1135249m105327_86	11	1	Gln	NA
ERR1135250m204485	beta	ERR1135250m204485_78	11	5	Arg,Asn,Ile,Leu,Leu	NA
ERR1135253m27631	beta	ERR1135253m27631_78	11	NA	NA	NA
ERR1135263m122257	delta	ERR1135263m122257_29	15	3	Met,Met,Undet	NA
ERR1135264m101969	alpha	ERR1135264m101969_57	11	1	Met	NA
ERR1135264m176127	alpha	ERR1135264m176127_66	11	NA	NA	NA
ERR1135278m241006	beta	ERR1135278m241006_12	11	6	Leu,Gln,Arg,Sup,Ile,Arg	CTA
ERR1135294m247163	beta	ERR1135294m247163_64	11	2	Leu,Arg	NA
ERR1135295m151203	delta	ERR1135295m151203_83	15	4	Sup,Gln,Leu,Undet	CTA
ERR1135296m126958	zeta	ERR1135296m126958_142	4	6	Ile,Lys,Glu,Sup,Leu,Gln	TCA
ERR1135296m4594	alpha	ERR1135296m4594_52	11	NA	NA	NA
ERR1135307m259906	delta	ERR1135307m259906_77	15	3	Sup,Gln,Glu	CTA
ERR1135307m290035	alpha	ERR1135307m290035_67	11	1	Gln	NA
ERR1135311m39922	delta	ERR1135311m39922_17	15	2	Gln,Sup	CTA
ERR1135316m11793	delta	ERR1135316m11793_52	15	1	Lys	NA
ERR1135318m405755	beta	ERR1135318m405755_30	11	2	Arg,His	NA
ERR1135322m111763	delta	ERR1135322m111763_55	15	2	Sup,Undet	CTA
ERR1135322m160919	alpha	ERR1135322m160919_11	11	1	Gln	NA
ERR1135322m189725	delta	ERR1135322m189725_77	15	2	Met,Leu	NA
ERR1135327m113654	zeta	ERR1135327m113654_114	15	1	Met	NA
ERR1135327m303925	alpha	ERR1135327m303925_6	11	1	Met	NA
ERR1135328m77164	beta	ERR1135328m77164_21	11	12	Thr,Met,Gly,Ser,Met,Leu,Leu,Leu,Cys,Gln,Leu,Cys	NA
ERR1135343m211563	alpha	ERR1135343m211563_34	11	NA	NA	NA
ERR1135351m51742	alpha	ERR1135351m51742_3	11	1	Leu	NA
ERR1135353m196690	beta	ERR1135353m196690_57	11	15	Arg,Lys,Undet,Glu,Pro,Val,Asn,Trp,Ile,Cys,Gln,Lys,Thr,Gly,Undet	NA
ERR1135355m236389	beta	ERR1135355m236389_39	11	1	Arg	NA
ERR1135359m193491	alpha	ERR1135359m193491_8	11	2	Glu,Gln	NA
ERR1135362m292128	beta	ERR1135362m292128_71	11	14	Gln,Glu,Asn,Lys,Ile,Arg,Leu,Thr,Met,Undet,Met,Arg,Met,Lys	NA
ERR1135364m334893	beta	ERR1135364m334893_79	11	4	Arg,Gln,Met,Met	NA
ERR1135374m154372	zeta	ERR1135374m154372_145	4	7	Lys,Thr,Gln,Glu,Gln,Met,Met	NA
ERR1135377m365346	alpha	ERR1135377m365346_35	11	3	Gln,Leu,Arg	NA
ERR11535044m40777	delta	ERR11535044m40777_81	15	2	Met,Undet	NA
ERR11535044m70620	alpha	ERR11535044m70620_50	11	1	Gln	NA
ERR11535074m304373	delta	ERR11535074m304373_15	15	3	Gln,Ser,Met	NA
ERR11535079m1089934	beta	ERR11535079m1089934_43	11	12	Ala,Val,Asn,Trp,Cys,Phe,Leu,Leu,Leu,Thr,Gly,Undet	NA
ERR11535079m1107126	delta	ERR11535079m1107126_91	15	3	Glu,Lys,Gln	NA
ERR11535192m421273	delta	ERR11535192m421273_2	15	1	Sup	CTA
ERR11535269m650686	delta	ERR11535269m650686_82	15	2	Sup,Lys	CTA
ERR11535360m111813	delta	ERR11535360m111813_62	15	3	Met,Met,Met	NA
ERR11535360m643179	delta	ERR11535360m643179_57	15	3	Leu,Gln,Glu	NA
ERR11535641m797372	zeta	ERR11535641m797372_59	15	6	Lys,Arg,Met,Leu,Gly,Gln	NA
ERR12020520m727073	alpha	ERR12020520m727073_70	11	1	Leu	NA
ERR12020521m1246051	delta	ERR12020521m1246051_44	15	3	Asn,Ile,Sup	CTA
ERR12020521m1593462	delta	ERR12020521m1593462_2	15	6	Leu,Leu,Met,Met,Asn,Sup	CTA
ERR12020522m1183518	zeta	ERR12020522m1183518_110	15	4	Tyr,Thr,Asn,Arg	NA
ERR12020522m27905	beta	ERR12020522m27905_84	11	4	Gln,Phe,Thr,Met	NA
ERR12020522m796083	delta	ERR12020522m796083_16	15	1	Gln	NA
ERR12020523m1006923	delta	ERR12020523m1006923_8	15	3	Gln,Leu,Val	NA
ERR12020523m873678	beta	ERR12020523m873678_106	11	3	Arg,Thr,Arg	NA
ERR12020525m1320282	alpha	ERR12020525m1320282_14	11	2	Leu,Met	NA
ERR2204837m296670	alpha	ERR2204837m296670_42	11	1	Gln	NA
ERR2204838m392516	beta	ERR2204838m392516_113	11	3	Gln,Arg,Thr	NA
ERR2204839m139955	alpha	ERR2204839m139955_76	11	1	Leu	NA
ERR2204839m262384	alpha	ERR2204839m262384_92	11	1	Leu	NA
ERR2204839m332841	zeta	ERR2204839m332841_139	15	3	Sup,Gln,Arg	CTA
ERR2213193m288762	beta	ERR2213193m288762_10	11	5	Asn,Gln,Cys,Thr,Met	NA
ERR2213193m46333	alpha	ERR2213193m46333_31	11	1	Gln	NA
ERR3393512_1013622	zeta	ERR3393512_1013622_59	4	NA	NA	NA
ERR3393512_808319	alpha	ERR3393512_808319_10	11	1	Gln	NA
ERR3393513_171048	alpha	ERR3393513_171048_19	11	1	Gln	NA
ERR3393513_53235	delta	ERR3393513_53235_19	15	3	Gln,Glu,Sup	CTA
ERR3393514_549813	beta	ERR3393514_549813_32	11	5	Gln,Lys,Cys,Thr,Met	NA
ERR3393516_730969	delta	ERR3393516_730969_45	15	4	Gly,Sup,Leu,Sup	CTA,CTA
ERR3393525_634566	beta	ERR3393525_634566_64	11	3	Arg,Leu,Arg	NA
ERR3393526_1154111	zeta	ERR3393526_1154111_138	15	5	Thr,Ser,Asn,Arg,Leu	NA
ERR3393526_525398	alpha	ERR3393526_525398_9	11	2	Leu,Gln	NA
ERR3393526_583146	delta	ERR3393526_583146_23	15	8	Sup,Met,Leu,Gln,Arg,Ser,Thr,Leu	CTA
ERR3393526_94122	alpha	ERR3393526_94122_16	11	1	Gln	NA
ERR3393534_1239512	delta	ERR3393534_1239512_64	15	4	Gly,Sup,Leu,Sup	CTA,CTA
ERR3393536_239776	beta	ERR3393536_239776_30	11	2	Arg,Leu	NA
ERR3393536_410586	delta	ERR3393536_410586_66	11	NA	NA	NA
ERR3393537_812394	delta	ERR3393537_812394_54	15	3	Sup,Gln,Undet	CTA
ERR3393538_978905	beta	ERR3393538_978905_53	11	4	Gln,Arg,Thr,Leu	NA
ERR3393539_923888	beta	ERR3393539_923888_3	11	15	Met,Arg,Met,Ile,Gln,Gln,Glu,Pro,Ala,Asn,Lys,Arg,Leu,Thr,Met	NA
ERR3393544_1056543	alpha	ERR3393544_1056543_17	11	1	Gln	NA
ERR3393544_1122190	zeta	ERR3393544_1122190_153	11	26	Sup,Leu,Thr,Asp,Cys,Met,His,Gly,Pro,Phe,Gln,Ala,Thr,Tyr,Ser,Ile,Arg,Arg,Ile,Ser,Trp,Gly,Lys,Lys,Glu,Gln	CTA
ERR3393544_79490	delta	ERR3393544_79490_26	15	5	Ile,Met,Gln,Leu,Undet	NA
ERR3393545_207666	delta	ERR3393545_207666_55	11	2	Met,Glu	NA
NWFF03m1670358	delta	NWFF03m1670358_80	15	3	Gln,Leu,Leu	NA
NWFF03v448312	beta	NWFF03v448312_63	11	6	Arg,Gln,Pro,Asp,Leu,Met	NA
NWFF03v451305	beta	NWFF03v451305_79	11	17	Gln,Arg,Glu,Glu,Asp,Pro,Ala,Val,Asn,Ile,His,Ile,Cys,Lys,Leu,Leu,Thr	NA
NWFF03v472684	delta	NWFF03v472684_67	15	6	Ile,Met,Sup,Gln,Leu,Undet	CTA
NWFF03v478780	delta	NWFF03v478780_68	15	3	Sup,Val,Leu	CTA
NWFF03v519589	alpha	NWFF03v519589_25	11	2	Glu,Gln	NA
NWFF04v32116	alpha	NWFF04v32116_66	11	NA	NA	NA
NWFF04v460333	beta	NWFF04v460333_35	11	21	Gln,Arg,Glu,Glu,Asp,Pro,Ala,Val,Asn,Trp,His,Ile,Cys,Lys,Leu,Thr,Met,Arg,Undet,Val,Arg	NA
NWFF04v519	beta	NWFF04v519_75	11	27	Gln,Arg,Glu,Glu,Asp,Pro,Ala,Val,Asn,Trp,Ile,Met,His,Ile,Cys,Lys,Lys,Phe,Leu,Leu,Thr,Gly,Gly,Met,Arg,Lys,Undet	NA
NWFF04v589022	beta	NWFF04v589022_16	11	20	Trp,Met,His,Ile,Cys,Lys,Lys,Leu,Leu,Thr,Gly,Undet,Gln,Arg,Glu,Glu,Asp,Pro,Arg,Arg	NA
NWFF04v618310	alpha	NWFF04v618310_49	11	1	Gln	NA
NWFF05m1113236	alpha	NWFF05m1113236_14	11	2	Leu,Glu	NA
NWFF05v191751	beta	NWFF05v191751_5	11	13	Arg,Gln,Glu,Asp,Pro,Asn,Leu,Lys,Ile,Arg,Leu,Thr,Met	NA
NWFF05v296244	alpha	NWFF05v296244_34	11	1	Gln	NA
NWFF05v95358	beta	NWFF05v95358_27	11	5	Met,Gly,Arg,Leu,Leu	NA
NWFF06v514511	beta	NWFF06v514511_49	11	11	Arg,Asn,Trp,Ile,Ile,Cys,Leu,Thr,Met,Undet,Arg	NA
NWMF01m203726	beta	NWMF01m203726_64	11	4	Gln,Arg,Glu,Met	NA
NWMF01v244241	alpha	NWMF01v244241_91	11	2	Glu,Gln	NA
NWMF01v410835	beta	NWMF01v410835_66	11	5	Arg,Arg,Arg,Leu,Thr	NA
NWMF01v491991	beta	NWMF01v491991_85	11	4	Arg,Leu,Gln,Met	NA
NWMF02m657300	alpha	NWMF02m657300_63	11	2	Glu,Gln	NA
NWMF02m752470	beta	NWMF02m752470_50	11	3	Glu,Ile,Gln	NA
NWMF02v117398	beta	NWMF02v117398_2	11	4	Arg,Leu,Gln,Met	NA
NWMF02v57839	alpha	NWMF02v57839_60	11	4	Gln,Leu,Met,Arg	NA
NWMF02v752313	beta	NWMF02v752313_17	15	4	Arg,Asn,Sup,Leu	CTA
NWMF02v857787	beta	NWMF02v857787_11	11	25	Lys,Undet,Gln,Arg,Glu,Asp,Pro,Val,Asn,Trp,Ile,Met,His,Ile,Cys,Lys,Lys,Phe,Leu,Leu,Leu,Thr,Gly,Gly,Undet	NA
NWMF02v857794	delta	NWMF02v857794_73	15	4	Ile,Sup,Asn,Asn	CTA
NWMF07m1005219	beta	NWMF07m1005219_63	15	10	Gln,Arg,Ser,Pro,Sup,Ile,Leu,Thr,Arg,Met	CTA
NWMF07m1601440	alpha	NWMF07m1601440_32	11	NA	NA	NA
NWMF07v1399	alpha	NWMF07v1399_76	11	NA	NA	NA
NWMF07v584532	beta	NWMF07v584532_37	15	5	Lys,Arg,Met,Leu,Thr	NA
NWMF08v1026502	delta	NWMF08v1026502_19	15	4	Leu,Met,Asn,Asn	NA
NWMF08v1577392	alpha	NWMF08v1577392_34	11	1	Gln	NA
QHF9FF09v58052	delta	QHF9FF09v58052_65	11	2	Met,Glu	NA
QHF9FM09v485647	zeta	QHF9FM09v485647_16	15	4	Met,Met,Thr,Arg	NA
SRR12268554_711193	delta	SRR12268554_711193_26	15	3	Leu,Sup,Ile	CTA
SRR12268554_736190	alpha	SRR12268554_736190_57	11	2	Glu,Gln	NA
SRR12268557_838523	delta	SRR12268557_838523_31	15	3	Sup,Met,Met	CTA
SRR12268559_389966	beta	SRR12268559_389966_29	11	2	Arg,Leu	NA
SRR12268559_777587	alpha	SRR12268559_777587_31	11	1	Gln	NA
SRR12268560_250453	zeta	SRR12268560_250453_161	15	10	Sup,Glu,Asn,Ile,Met,Lys,Thr,His,Trp,Sup	TTA,CTA
SRR12268560_345844	beta	SRR12268560_345844_42	11	4	Gln,Leu,Arg,Asn	NA
SRR12268560_792903	delta	SRR12268560_792903_15	11	2	Asn,Arg	NA
SRR12268561_386603	beta	SRR12268561_386603_3	11	10	Undet,Asn,Trp,Ile,Cys,Leu,Thr,Met,Undet,Arg	NA
SRR12268561_428449	beta	SRR12268561_428449_51	11	4	Gln,Arg,Leu,Thr	NA
SRR12268561_483810	zeta	SRR12268561_483810_172	15	30	Sup,Leu,Thr,Leu,Asn,Gly,Asp,Thr,Arg,Ala,Tyr,Val,Met,Cys,Asn,Gly,Ile,Glu,Glu,Pro,Ser,Thr,Trp,Arg,Met,His,Lys,Ser,Leu,Met	CTA
SRR12268562_1397518	alpha	SRR12268562_1397518_17	11	2	Glu,Gln	NA
SRR12268563_273537	alpha	SRR12268563_273537_42	11	2	Leu,Gln	NA
SRR12268564_1053281	beta	SRR12268564_1053281_41	11	19	Gln,Arg,Glu,Glu,Asp,Pro,Val,Asn,Trp,Ile,His,Cys,Leu,Leu,Thr,Gly,Undet,Arg,Met	NA
SRR12268564_1074382	alpha	SRR12268564_1074382_54	11	3	Leu,Undet,Gln	NA
SRR12268564_383170	beta	SRR12268564_383170_54	11	18	Gln,Arg,Glu,Pro,Asn,Trp,Ile,His,Ile,Leu,Leu,Thr,Gly,Gly,Arg,Arg,Lys,Undet	NA
SRR14369138m456877	delta	SRR14369138m456877_22	11	2	Met,Glu	NA
SRR14369146m367715	alpha	SRR14369146m367715_50	11	NA	NA	NA
SRR14369160m180160	alpha	SRR14369160m180160_70	11	2	Gln,Leu	NA
SRR14369264m89206	alpha	SRR14369264m89206_79	11	3	Lys,Leu,Gln	NA
SRR17241587m98405	zeta	SRR17241587m98405_9	4	14	Leu,Glu,Gln,Lys,Leu,Pro,Phe,Met,Met,Ser,Asp,Arg,His,Glu	NA
SRR17241589m766929	zeta	SRR17241589m766929_167	4	4	Gln,Ser,Glu,Sup	TCA
SRR17241590m460600	beta	SRR17241590m460600_38	11	3	Gln,Thr,Leu	NA
SRR17241592m359011	beta	SRR17241592m359011_47	11	4	Gln,Arg,Leu,Thr	NA
SRR21376881m247659	beta	SRR21376881m247659_60	11	10	Arg,Arg,Gln,Ile,Pro,Lys,Leu,Leu,Thr,Met	NA
SRR21376883m214889	delta	SRR21376883m214889_43	15	4	Asn,Leu,Met,Sup	CTA
SRR21376886m53826	alpha	SRR21376886m53826_47	11	1	Gln	NA
SRR21376889m359185	beta	SRR21376889m359185_3	11	3	Arg,Met,Asn	NA
SRR21376890m486782	beta	SRR21376890m486782_70	11	6	Arg,Trp,Leu,Thr,Arg,Arg	NA
SRR21376893m202604	beta	SRR21376893m202604_34	11	19	Gln,Glu,Asp,Ser,Asn,Trp,Phe,Ile,His,Leu,Arg,Thr,Met,Met,Arg,Arg,Lys,Thr,Val	NA
SRR21376893m478166	zeta	SRR21376893m478166_147	4	4	Gln,Ile,Glu,Gln	NA
SRR21376895m186704	alpha	SRR21376895m186704_9	11	1	Gln	NA
SRR21376897m238870	delta	SRR21376897m238870_96	15	3	Met,Met,Sup	CTA
SRR21376899m607541	beta	SRR21376899m607541_67	11	4	Arg,Trp,Leu,Thr	NA
SRR21376899m694336	delta	SRR21376899m694336_43	15	1	Gln	NA
SRR21376902m311275	beta	SRR21376902m311275_31	11	10	Arg,Arg,Gln,Ile,Pro,Lys,Leu,Leu,Thr,Met	NA
SRR21376902m311278	alpha	SRR21376902m311278_31	11	1	Gln	NA
SRR21376903m107006	delta	SRR21376903m107006_4	15	2	Sup,Met	CTA
SRR21376910m834355	alpha	SRR21376910m834355_66	11	NA	NA	NA
SRR8960134m129705	beta	SRR8960134m129705_64	15	16	Gln,Arg,Pro,Asn,Trp,Ile,Cys,Leu,Sup,Thr,Gly,Met,Lys,Arg,Arg,Leu	CTA
SRR8960135m102011	alpha	SRR8960135m102011_19	11	2	Glu,Gln	NA
SRR8960170m273546	alpha	SRR8960170m273546_78	11	2	Leu,Gln	NA
SRR8960170m45522	alpha	SRR8960170m45522_13	11	NA	NA	NA
SRR8960237m73135	beta	SRR8960237m73135_27	11	7	Gln,Arg,Ala,Met,Met,Lys,Leu	NA
SRR8960349m251915	beta	SRR8960349m251915_35	11	6	Gln,Arg,Ala,Met,Asn,Lys	NA
SRR8960349m256744	beta	SRR8960349m256744_83	11	4	Arg,Met,Arg,Asn	NA
SRR8960382m270568	beta	SRR8960382m270568_79	11	22	Gln,Arg,Asp,Pro,Val,Asn,Trp,Ile,Met,His,Ile,Cys,Asn,Lys,Leu,Leu,Leu,Thr,Gly,Gly,Arg,Arg	NA
SRR8960382m270571	delta	SRR8960382m270571_28	15	1	Lys	NA
SRR8960466m141209	delta	SRR8960466m141209_22	15	2	Lys,Undet	NA
SRR8960467m426559	alpha	SRR8960467m426559_48	11	1	Gln	NA
SRR8960468m146280	alpha	SRR8960468m146280_22	11	1	Tyr	NA
SRR8960512m205285	delta	SRR8960512m205285_45	15	2	Met,Met	NA
SRR8960607m32179	delta	SRR8960607m32179_25	15	2	Met,Sup	CTA
SRR8960607m98327	alpha	SRR8960607m98327_77	11	NA	NA	NA
SRR8960653m407252	delta	SRR8960653m407252_81	15	4	Leu,Met,Asn,Sup	CTA
SRR8960694m90318	alpha	SRR8960694m90318_37	11	1	Gln	NA
SRR8960737m183712	alpha	SRR8960737m183712_67	11	1	Gln	NA
SRR8960821m497691	alpha	SRR8960821m497691_8	11	NA	NA	NA
SRR8960849m279460	beta	SRR8960849m279460_68	11	19	Arg,Arg,Met,Arg,Gln,Arg,Glu,Pro,Ala,Asn,Trp,Ile,His,Cys,Lys,Phe,Leu,Thr,Gly	NA
SWFF02m730885	zeta	SWFF02m730885_187	11	3	Met,Met,Leu	NA
SWFF02v27044	delta	SWFF02v27044_95	15	5	Met,Leu,Leu,Met,Val	NA
SWFM02v47133	beta	SWFM02v47133_17	11	6	Arg,Ile,Lys,Leu,Leu,Thr	NA
SWFM04v113163	delta	SWFM04v113163_67	15	5	Leu,Thr,Met,Asn,Asn	NA
SWFM06m834139	beta	SWFM06m834139_3	11	4	Ile,Gln,Glu,Met	NA
SWMF01m803591	beta	SWMF01m803591_74	11	20	Asp,Pro,Glu,Ala,Asn,Trp,Ile,Tyr,Phe,His,Lys,Leu,Arg,Thr,Met,Arg,Leu,Lys,Ser,Tyr	NA
SWMF01v100251	beta	SWMF01v100251_100	11	12	Arg,Lys,Trp,Ile,Tyr,Leu,Thr,Gly,Arg,Leu,Met,Arg	NA
SWMF05v101877	zeta	SWMF05v101877_3	11	11	Lys,Arg,His,Phe,Thr,Ile,Met,Leu,Leu,Arg,Arg	NA
SWMF05v169586	zeta	SWMF05v169586_11	15	NA	NA	NA
SWMH05v38276	delta	SWMH05v38276_15	11	NA	NA	NA
SWV080001352	delta	SWV080001352_180	15	17	Met,Leu,Leu,Met,Leu,Leu,Met,Leu,Leu,Met,Val,Sup,Met,Val,Sup,Met,Val	CTA,CTA
SWV080001361	delta	SWV080001361_27	15	3	Leu,Sup,Ile	CTA
SWV080001619	beta	SWV080001619_37	15	6	Gln,Arg,Sup,Met,Leu,Thr	CTA
SWV080001641	beta	SWV080001641_56	11	2	Ile,Arg	NA
SWV090000067	beta	SWV090000067_91	11	14	Gln,Arg,Sup,Ile,His,Tyr,Leu,Leu,Thr,Met,Arg,Arg,Ser,Lys	TTA
SWV090000093	beta	SWV090000093_91	11	22	Arg,Arg,Gln,Arg,Glu,Glu,Asp,Pro,Val,Asn,Trp,Ile,His,Ile,Cys,Lys,Leu,Leu,Thr,Gly,Gly,Undet	NA
SWV090000435	beta	SWV090000435_32	11	5	Arg,Arg,Trp,Leu,Thr	NA
SWV100000127	delta	SWV100000127_59	11	4	Arg,Leu,Ile,Arg	NA
SWV100000163	beta	SWV100000163_81	15	7	Gln,Arg,Sup,Lys,Ile,Leu,Thr	CTA
SWV100000167	delta	SWV100000167_58	15	6	Leu,Met,Leu,Sup,Met,Val	CTA
SWV100000580	beta	SWV100000580_113	15	7	Gln,Arg,Sup,Lys,Ile,Leu,Thr	CTA
SWV100001270	beta	SWV100001270_20	15	6	Gln,Arg,Sup,Lys,Leu,Thr	CTA
SWV100004781	zeta	SWV100004781_29	4	12	Glu,Gln,Lys,Pro,Thr,Tyr,Met,Ile,Gly,His,Glu,Leu	NA
SWV100004943	delta	SWV100004943_5	15	2	Leu,Ile	NA
SWV100005381	delta	SWV100005381_34	11	2	Met,Glu	NA
SWV100005734	beta	SWV100005734_65	15	5	Arg,Sup,Met,Leu,Thr	CTA

## Sheet: TableS3. Human crAss phage vOTU
Human vOTU	Group_MRCA	Terl_id	genecode	tRNA_number	tRNA	Sup_tRNA
CYGL01000011	alpha	CYGL01000011_80	11	NA	NA	NA
ERR844003_ms_1	delta	ERR844003_ms_1_96	15	4	Met,Arg,Val,Ile	NA
ERR844006_ms_1	alpha	ERR844006_ms_1_14	11	NA	NA	NA
ERR844016_ms_1	delta	ERR844016_ms_1_23	15	3	Sup,Leu,Ile	CTA
ERR844016_ms_2	alpha	ERR844016_ms_2_76	11	NA	NA	NA
ERR844020_ms_1	delta	ERR844020_ms_1_21	11	1	Undet	NA
ERR844030_ms_2	beta	ERR844030_ms_2_11	11	17	Arg,Arg,Gln,Arg,Glu,Asp,Pro,Val,Asn,Trp,Ile,Met,His,Lys,Leu,Gly,Met	NA
ERR844034_ms_1	beta	ERR844034_ms_1_18	11	22	Gln,Arg,Glu,Asp,Ser,Pro,Val,Asn,Trp,Met,His,Ile,Lys,Lys,Phe,Leu,Leu,Thr,Gly,Arg,Arg,Undet	NA
ERR844035_ms_3	alpha	ERR844035_ms_3_15	11	NA	NA	NA
ERR844036_ms_3	delta	ERR844036_ms_3_19	15	NA	NA	NA
ERR844058_ms_2	beta	ERR844058_ms_2_95	11	22	Ile,Arg,Arg,Val,Asn,Trp,Met,His,Ile,Lys,Lys,Phe,Leu,Leu,Thr,Gly,Gln,Arg,Glu,Asp,Ser,Pro	NA
ERR844068_ms_1	delta	ERR844068_ms_1_80	11	1	Undet	NA
ERR844070_ms_1	beta	ERR844070_ms_1_23	11	22	Gln,Glu,Glu,Pro,Ala,Val,Asn,Ser,Trp,His,Ile,Cys,Lys,Lys,Phe,Leu,Leu,Thr,Gly,Met,Arg,Ile	NA
ERR844077_ms_3	alpha	ERR844077_ms_3_30	11	3	Gln,Glu,Leu	NA
ERR975045_s_1	alpha	ERR975045_s_1_99	11	1	Gln	NA
ERR975093_s_1	alpha	ERR975093_s_1_31	11	1	Gln	NA
ERR975114_s_1	delta	ERR975114_s_1_24	15	3	Ile,Undet,Leu	NA
ERR975271_s_1	delta	ERR975271_s_1_17	15	2	Met,Sup	CTA
Fferm_ms_10	alpha	Fferm_ms_10_30	11	NA	NA	NA
Fferm_ms_9	beta	Fferm_ms_9_16	11	9	Asn,Met,Ile,Arg,Leu,Leu,Arg,Gln,Thr	NA
HvCF_A12_ms_2	gamma	HvCF_A12_ms_2_73	11	1	Leu	NA
HvCF_A1_ms_1	delta	HvCF_A1_ms_1_18	11	NA	NA	NA
HvCF_A5_ms_3	alpha	HvCF_A5_ms_3_13	11	NA	NA	NA
HvCF_C2_ms_6	delta	HvCF_C2_ms_6_86	11	NA	NA	NA
HvCF_D4_ms_4	delta	HvCF_D4_ms_4_24	15	3	Leu,Leu,Arg	NA
HvCF_E11_ms_4	beta	HvCF_E11_ms_4_117	11	16	Met,Arg,Arg,Gln,Glu,Ala,Asn,Trp,Phe,Ile,His,Leu,Arg,Leu,Thr,Met	NA
HvCF_E4_ms_4	delta	HvCF_E4_ms_4_68	15	1	Sup	CTA
IAS_virus_KJ003983	beta	IAS_virus_KJ003983_16	11	20	Gln,Glu,Ser,Pro,Asn,Trp,Phe,Ile,His,Leu,Ile,Gly,Arg,Leu,Thr,Met,Met,Met,Arg,Arg	NA
Inf125_s_3	alpha	Inf125_s_3_78	11	NA	NA	NA
NL_crAss000016	delta	NL_crAss000016_21	15	2	Met,Val	NA
NL_crAss000029	epsilon	NL_crAss000029_75	11	4	Met,Gln,Arg,Cys	NA
NL_crAss000035	delta	NL_crAss000035_82	15	6	Lys,Met,Val,Met,Undet,Sup	CTA
NL_crAss000036	beta	NL_crAss000036_68	11	9	Gln,Arg,Ala,Met,Asn,Ile,Lys,Thr,Leu	NA
NL_crAss000041	epsilon	NL_crAss000041_118	11	1	Lys	NA
NL_crAss000050	beta	NL_crAss000050_47	11	12	Arg,Gln,Glu,Pro,Asn,Ile,His,Ile,Lys,Leu,Leu,Met	NA
NL_crAss000056	zeta	NL_crAss000056_121	15	1	Sup	CTA
NL_crAss000065	delta	NL_crAss000065_34	15	2	Sup,Met	CTA
NL_crAss000068	beta	NL_crAss000068_28	11	20	Arg,Arg,Met,Gln,Arg,Glu,Glu,Asp,Pro,Val,Trp,Ile,Met,His,Cys,Phe,Leu,Leu,Thr,Gly	NA
NL_crAss000077	delta	NL_crAss000077_26	15	2	Met,Met	NA
NL_crAss000080	epsilon	NL_crAss000080_139	11	2	Cys,Arg	NA
NL_crAss000082	delta	NL_crAss000082_57	15	1	Lys	NA
NL_crAss000097	zeta	NL_crAss000097_25	15	22	Sup,Lys,Pro,Tyr,Ser,Phe,Gln,Leu,Cys,Gly,Gly,Undet,Cys,Asn,Ala,Met,Ile,Asp,Thr,Glu,Leu,Sup	TTA,CTA
NL_crAss000109	epsilon	NL_crAss000109_149	11	4	Met,Cys,Met,Arg	NA
NL_crAss000134	delta	NL_crAss000134_87	15	2	Met,Sup	CTA
NL_crAss000137	delta	NL_crAss000137_83	15	2	Leu,Arg	NA
NL_crAss000156	epsilon	NL_crAss000156_53	11	3	Cys,Met,Arg	NA
NL_crAss000170	delta	NL_crAss000170_7	15	2	Sup,Met	CTA
NL_crAss000191	epsilon	NL_crAss000191_51	11	1	Cys	NA
NL_crAss000194	zeta	NL_crAss000194_69	15	16	Sup,Gly,Ala,Arg,Phe,Gln,Arg,Lys,Ile,Met,Leu,Thr,Cys,Ser,Sup,Trp	CTA,TCA
NL_crAss000211	delta	NL_crAss000211_74	15	2	Met,Met	NA
NL_crAss000221	delta	NL_crAss000221_58	15	3	Sup,Met,Lys	CTA
NL_crAss000230	epsilon	NL_crAss000230_7	11	1	Cys	NA
NL_crAss000239	delta	NL_crAss000239_36	15	1	Met	NA
NL_crAss000250	beta	NL_crAss000250_76	11	4	Thr,Met,Gln,Cys	NA
NL_crAss000259	delta	NL_crAss000259_67	15	3	Met,Met,Lys	NA
NL_crAss000265	epsilon	NL_crAss000265_34	11	3	Cys,Met,Arg	NA
NL_crAss000287	epsilon	NL_crAss000287_34	11	3	Cys,Met,Arg	NA
NL_crAss000288	zeta	NL_crAss000288_136	15	6	Asn,Asp,Thr,Met,Ala,Gly	NA
NL_crAss000316	epsilon	NL_crAss000316_87	11	3	Cys,Met,Arg	NA
NL_crAss000321	delta	NL_crAss000321_36	15	2	Ile,Sup	CTA
NL_crAss000329	epsilon	NL_crAss000329_146	11	2	Met,Cys	NA
NL_crAss000332	delta	NL_crAss000332_64	15	7	Gln,Leu,Asn,Thr,Leu,Met,Val	NA
NL_crAss000335	zeta	NL_crAss000335_196	15	9	Sup,Arg,Phe,Tyr,Met,Gly,Asp,Thr,Met	CTA
NL_crAss000337	delta	NL_crAss000337_19	15	2	Sup,Met	CTA
NL_crAss000352	epsilon	NL_crAss000352_29	11	4	Met,Gln,Arg,Cys	NA
NL_crAss000362	delta	NL_crAss000362_6	15	3	Sup,Met,Undet	CTA
NL_crAss000366	zeta	NL_crAss000366_71	11	NA	NA	NA
NL_crAss000410	delta	NL_crAss000410_67	15	1	Sup	CTA
NL_crAss000416	delta	NL_crAss000416_72	15	2	Lys,Undet	NA
NL_crAss000418	delta	NL_crAss000418_73	15	1	Sup	CTA
NL_crAss000420	epsilon	NL_crAss000420_29	11	5	Lys,Met,Gln,Arg,Cys	NA
NL_crAss000457	epsilon	NL_crAss000457_28	11	3	Cys,Met,Arg	NA
NL_crAss000458	delta	NL_crAss000458_78	15	4	Sup,Leu,Arg,Ile	CTA
NL_crAss000463	beta	NL_crAss000463_21	11	27	Arg,Leu,Pro,Ile,Gln,Arg,Glu,Glu,Asp,Ser,Pro,Ala,Val,Asn,Trp,Ile,Met,His,Cys,Lys,Lys,Leu,Leu,Thr,Gly,Gly,Met	NA
NL_crAss000485	epsilon	NL_crAss000485_60	11	3	Cys,Met,Arg	NA
NL_crAss000490	epsilon	NL_crAss000490_33	11	3	Cys,Met,Arg	NA
NL_crAss000492	epsilon	NL_crAss000492_31	11	5	Lys,Met,Gln,Arg,Cys	NA
NL_crAss000509	epsilon	NL_crAss000509_57	11	3	Cys,Met,Arg	NA
NL_crAss000529	alpha	NL_crAss000529_62	11	1	Gln	NA
NL_crAss000536	epsilon	NL_crAss000536_43	11	3	Cys,Met,Arg	NA
NL_crAss000540	epsilon	NL_crAss000540_26	11	5	Lys,Met,Gln,Arg,Cys	NA
NL_crAss000550	delta	NL_crAss000550_80	15	3	Gln,Leu,Leu	NA
NL_crAss000554	epsilon	NL_crAss000554_35	11	3	Met,Cys,Arg	NA
NL_crAss000561	epsilon	NL_crAss000561_49	11	3	Gln,Arg,Cys	NA
NL_crAss000578	delta	NL_crAss000578_58	15	6	Lys,Ile,Met,Met,Undet,Sup	CTA
NL_crAss000585	beta	NL_crAss000585_38	11	26	Gln,Arg,Glu,Glu,Asp,Pro,Ala,Val,Asn,Trp,Ile,Met,His,Ile,Cys,Lys,Lys,Phe,Leu,Leu,Leu,Thr,Gly,Gly,Met,Arg	NA
NL_crAss000592	epsilon	NL_crAss000592_23	11	5	Met,Gln,Arg,Cys,Lys	NA
NL_crAss000611	beta	NL_crAss000611_14	11	5	Gln,Lys,Cys,Thr,Met	NA
NL_crAss000614	alpha	NL_crAss000614_46	11	1	Gln	NA
NL_crAss000624	delta	NL_crAss000624_71	15	3	Met,Ile,Met	NA
NL_crAss000630	zeta	NL_crAss000630_20	15	2	Trp,Sup	CTA
NL_crAss000634	delta	NL_crAss000634_76	15	7	Val,Gln,Leu,Asn,Thr,Leu,Met	NA
NL_crAss000639	epsilon	NL_crAss000639_161	11	3	Cys,Met,Arg	NA
NL_crAss000641	beta	NL_crAss000641_58	11	1	Arg	NA
NL_crAss000697	epsilon	NL_crAss000697_64	11	3	Cys,Met,Arg	NA
NL_crAss000703	alpha	NL_crAss000703_77	11	NA	NA	NA
NL_crAss000714	zeta	NL_crAss000714_121	4	5	Leu,Gln,Ile,Glu,Sup	TCA
NL_crAss000719	delta	NL_crAss000719_94	15	5	Met,Lys,Val,Met,Sup	CTA
NL_crAss000726	epsilon	NL_crAss000726_59	11	4	Met,Cys,Met,Arg	NA
NL_crAss000741	epsilon	NL_crAss000741_150	11	4	Cys,Met,Arg,Met	NA
NL_crAss000765	epsilon	NL_crAss000765_36	11	4	Cys,Met,Arg,Met	NA
NL_crAss000771	epsilon	NL_crAss000771_30	11	2	Cys,Arg	NA
NL_crAss000772	zeta	NL_crAss000772_17	15	1	Sup	CTA
NL_crAss000793	epsilon	NL_crAss000793_163	11	3	Cys,Met,Arg	NA
NL_crAss000819	epsilon	NL_crAss000819_47	11	3	Cys,Met,Arg	NA
NL_crAss000822	beta	NL_crAss000822_77	11	26	Arg,Met,Arg,Gln,Arg,Glu,Glu,Asp,Pro,Val,Asn,Trp,Ile,His,Ile,Cys,Lys,Lys,Phe,Leu,Leu,Leu,Thr,Gly,Gly,Met	NA
NL_crAss000867	zeta	NL_crAss000867_157	4	21	Glu,Undet,Ile,Asp,Pro,Val,His,Ile,Lys,Asn,Ser,Trp,Ala,Phe,Ser,Cys,Met,Gly,Ser,Leu,Arg	NA
NL_crAss000887	zeta	NL_crAss000887_9	15	NA	NA	NA
NL_crAss000895	beta	NL_crAss000895_85	11	14	Arg,Arg,Glu,Asp,Pro,Val,Ile,Met,Ile,Lys,Leu,Thr,Gly,Gly	NA
NL_crAss000899	delta	NL_crAss000899_25	15	3	Gln,Leu,Met	NA
NL_crAss000910	delta	NL_crAss000910_32	15	1	Sup	CTA
NL_crAss000930	beta	NL_crAss000930_4	11	14	Met,Arg,Met,Gln,Glu,Pro,Asn,Leu,Lys,Ile,Arg,Leu,Thr,Met	NA
NL_crAss000979	delta	NL_crAss000979_25	15	NA	NA	NA
NL_crAss000982	zeta	NL_crAss000982_39	15	11	Arg,Ile,Ser,Gln,Met,Asn,Asp,Thr,Met,Gly,Lys	NA
NL_crAss000984	beta	NL_crAss000984_79	11	16	Gln,Arg,Glu,Asp,Pro,Ala,Asn,Trp,Ile,His,Cys,Lys,Phe,Leu,Thr,Gly	NA
NL_crAss000985	delta	NL_crAss000985_66	15	NA	NA	NA
NL_crAss000986	delta	NL_crAss000986_56	15	7	Val,Gln,Leu,Asn,Thr,Leu,Met	NA
NL_crAss001015	zeta	NL_crAss001015_15	11	11	Leu,Asn,His,Asp,Leu,Arg,Met,Ala,Ile,Tyr,Met	NA
NL_crAss001027	alpha	NL_crAss001027_94	11	NA	NA	NA
NL_crAss001034	zeta	NL_crAss001034_36	11	NA	NA	NA
NL_crAss001065	epsilon	NL_crAss001065_11	11	3	Met,Arg,Cys	NA
NL_crAss001070	epsilon	NL_crAss001070_34	11	3	Cys,Met,Arg	NA
NL_crAss001071	delta	NL_crAss001071_55	15	2	Met,Sup	CTA
NL_crAss001075	alpha	NL_crAss001075_61	11	NA	NA	NA
NL_crAss001078	delta	NL_crAss001078_5	15	3	Met,Sup,Met	CTA
NL_crAss001084	delta	NL_crAss001084_38	15	2	Met,Met	NA
NL_crAss001091	alpha	NL_crAss001091_9	11	NA	NA	NA
NL_crAss001099	delta	NL_crAss001099_86	15	5	Ile,Met,Gln,Leu,Gln	NA
NL_crAss001112	zeta	NL_crAss001112_9	15	4	Leu,Met,Arg,Sup	CTA
NL_crAss001115	delta	NL_crAss001115_26	15	3	Met,Met,Sup	CTA
NL_crAss001117	zeta	NL_crAss001117_14	15	1	Sup	CTA
NL_crAss001122	beta	NL_crAss001122_80	11	23	Gln,Arg,Glu,Asp,Pro,Ala,Val,Asn,Trp,Ile,Met,His,Cys,Lys,Lys,Tyr,Phe,Leu,Thr,Gly,Gly,Arg,Arg	NA
NL_crAss001123	beta	NL_crAss001123_39	11	25	Arg,Arg,Asp,Cys,Gln,Arg,Glu,Glu,Asp,Pro,Ala,Val,Asn,Trp,Ile,Met,His,Ile,Cys,Lys,Phe,Leu,Leu,Thr,Gly	NA
NL_crAss001132	zeta	NL_crAss001132_190	15	17	Arg,Phe,Trp,Asn,Glu,Ser,Undet,Ile,Leu,Ala,Gly,Asp,Ile,Thr,Met,Tyr,Sup	CTA
NL_crAss001140	alpha	NL_crAss001140_85	11	1	Gln	NA
NL_crAss001147	zeta	NL_crAss001147_12	11	NA	NA	NA
NL_crAss001149	delta	NL_crAss001149_43	15	1	Sup	CTA
NL_crAss001154	zeta	NL_crAss001154_136	11	9	Thr,Sup,Asn,Gln,Met,Leu,His,Lys,Ile	CTA
NL_crAss001160	delta	NL_crAss001160_19	15	3	Sup,Lys,Ile	CTA
NL_crAss001173	epsilon	NL_crAss001173_159	11	4	Cys,Met,Arg,Met	NA
NL_crAss001181	beta	NL_crAss001181_105	11	20	Gln,Arg,Glu,Asp,Pro,Ala,Val,Asn,Trp,Ile,Met,His,Ile,Lys,Phe,Leu,Thr,Gly,Gly,Arg	NA
NL_crAss001183	beta	NL_crAss001183_43	11	7	Gln,Asn,Cys,Leu,Thr,Arg,Ser	NA
NL_crAss001190	epsilon	NL_crAss001190_37	11	4	Met,Cys,Met,Arg	NA
NL_crAss001215	delta	NL_crAss001215_23	15	1	Met	NA
NL_crAss001240	zeta	NL_crAss001240_77	15	12	Arg,Ser,Met,Leu,Gly,Met,Asn,Ala,Ile,Thr,Glu,Leu	NA
NL_crAss001260	zeta	NL_crAss001260_9	15	12	Arg,Undet,Gly,Ser,Gln,Undet,Asn,Asp,Met,Tyr,Gly,Lys	NA
NL_crAss001269	epsilon	NL_crAss001269_55	11	1	Cys	NA
NL_crAss001279	beta	NL_crAss001279_3	11	7	Asn,Gln,Ile,Sup,Cys,Thr,Met	TTA
NL_crAss001280	delta	NL_crAss001280_6	15	8	Gln,Leu,Asn,Thr,Leu,Met,Sup,Val	CTA
NL_crAss001283	alpha	NL_crAss001283_11	11	NA	NA	NA
NL_crAss001291	beta	NL_crAss001291_15	11	18	Gln,Glu,Ser,Asn,Trp,Ile,His,Leu,Ile,Gly,Arg,Leu,Thr,Met,Met,Met,Arg,Arg	NA
NL_crAss001298	epsilon	NL_crAss001298_134	11	4	Met,Cys,Met,Arg	NA
NL_crAss001305	epsilon	NL_crAss001305_20	11	3	Cys,Met,Arg	NA
NL_crAss001322	epsilon	NL_crAss001322_157	11	3	Cys,Met,Arg	NA
NL_crAss001326	zeta	NL_crAss001326_180	15	7	Lys,Lys,Ile,Thr,Trp,Met,Arg	NA
NL_crAss001327	beta	NL_crAss001327_35	11	17	Gln,Glu,Ser,Pro,Asn,Trp,Phe,Ile,His,Leu,Lys,Arg,Thr,Met,Met,Arg,Arg	NA
NL_crAss001331	zeta	NL_crAss001331_207	15	16	Sup,Arg,Phe,Trp,Asn,Ser,Undet,Met,Leu,Ala,Gly,Asp,Ile,Thr,Met,Tyr	CTA
NL_crAss001334	delta	NL_crAss001334_79	15	3	Met,Sup,Met	CTA
NL_crAss001335	epsilon	NL_crAss001335_35	11	3	Met,Cys,Arg	NA
NL_crAss001348	alpha	NL_crAss001348_68	11	NA	NA	NA
NL_crAss001361	delta	NL_crAss001361_81	15	2	Leu,Arg	NA
NL_crAss001366	alpha	NL_crAss001366_71	11	NA	NA	NA
NL_crAss001368	epsilon	NL_crAss001368_34	11	3	Cys,Met,Arg	NA
NL_crAss001375	zeta	NL_crAss001375_18	15	NA	NA	NA
NL_crAss001377	zeta	NL_crAss001377_28	15	12	Arg,Undet,Undet,Ser,Leu,Undet,Asn,Asp,Thr,Met,Tyr,Gly	NA
NL_crAss001379	epsilon	NL_crAss001379_67	11	3	Cys,Met,Arg	NA
NL_crAss001407	alpha	NL_crAss001407_38	11	NA	NA	NA
NL_crAss001419	delta	NL_crAss001419_81	15	3	Sup,Lys,Met	CTA
NL_crAss001443	beta	NL_crAss001443_44	11	15	Met,Arg,Met,Lys,Gln,Glu,Pro,Asn,Leu,Lys,Ile,Arg,Leu,Thr,Met	NA
NL_crAss001448	epsilon	NL_crAss001448_30	11	4	Met,Gln,Arg,Cys	NA
NL_crAss001461	epsilon	NL_crAss001461_34	11	3	Cys,Met,Arg	NA
NL_crAss001475	delta	NL_crAss001475_29	11	2	Undet,Undet	NA
NL_crAss001482	epsilon	NL_crAss001482_61	11	3	Cys,Met,Arg	NA
NL_crAss001486	epsilon	NL_crAss001486_61	11	3	Cys,Met,Arg	NA
NL_crAss001499	delta	NL_crAss001499_80	15	3	Arg,Undet,Sup	CTA
NL_crAss001504	epsilon	NL_crAss001504_31	11	3	Cys,Met,Arg	NA
NL_crAss001514	epsilon	NL_crAss001514_136	11	5	Met,Gln,Arg,Cys,Lys	NA
NL_crAss001528	zeta	NL_crAss001528_160	11	23	Ile,Val,Asn,Trp,Pro,Ala,Cys,Arg,His,Phe,Ser,Glu,Glu,Asp,Thr,Gln,Met,Leu,Met,Leu,Lys,Arg,Arg	NA
NL_crAss001529	alpha	NL_crAss001529_30	11	NA	NA	NA
NL_crAss001530	zeta	NL_crAss001530_6	11	22	Undet,Tyr,Gly,Gly,Lys,Ser,Arg,His,Phe,Ser,Glu,Glu,Asp,Thr,Gln,Met,Leu,Met,Leu,Lys,Arg,Arg	NA
NL_crAss001547	epsilon	NL_crAss001547_28	11	3	Cys,Met,Arg	NA
OATA01000153	delta	OATA01000153_102	15	1	Sup	CTA
OBCI01000009	delta	OBCI01000009_70	15	2	Lys,Met	NA
OBHU01000008	zeta	OBHU01000008_114	4	20	Leu,Glu,Undet,Ile,Met,Thr,His,Ile,Lys,Asn,Ser,Trp,Ala,Ser,Cys,Met,Gly,Ser,Leu,Arg	NA
OBJF01000120	alpha	OBJF01000120_79	11	NA	NA	NA
OBKN01000017	delta	OBKN01000017_36	15	8	Gln,Leu,Lys,Asn,Thr,Leu,Undet,Val	NA
OBKV01000026	zeta	OBKV01000026_138	4	3	Gln,Lys,Glu	NA
OBWI01000023	epsilon	OBWI01000023_138	11	4	Met,Gln,Arg,Cys	NA
OCHL01000028	zeta	OCHL01000028_38	11	21	Sup,Ile,Cys,Lys,Asn,Ser,Arg,His,Phe,Glu,Glu,Asp,Thr,Gln,Met,Leu,Met,Leu,Arg,Tyr,Gly	CTA
OCHM01000051	alpha	OCHM01000051_57	11	NA	NA	NA
OCLB01000002	beta	OCLB01000002_15	11	8	Glu,Arg,Ala,Met,Asn,Ile,Lys,Leu	NA
OCLL01000003	beta	OCLL01000003_57	11	16	Glu,Asp,Ala,Asn,Leu,Thr,Met,Ile,Arg,Arg,Ile,Trp,Gly,Leu,Ile,Undet	NA
OCPX01000081	delta	OCPX01000081_85	11	1	Undet	NA
OFMS01000042	delta	OFMS01000042_60	15	1	Sup	CTA
OFMT01000022	epsilon	OFMT01000022_174	11	2	Cys,Arg	NA
OFMT01000073	delta	OFMT01000073_56	15	7	Val,Gln,Leu,Asn,Thr,Leu,Met	NA
OFMU01000028	epsilon	OFMU01000028_35	11	3	Cys,Met,Arg	NA
OFRY01000050	beta	OFRY01000050_72	11	8	Sup,Arg,Asn,Lys,Leu,Thr,Gly,Ile	CTA
OGOC01000003	zeta	OGOC01000003_161	4	22	Glu,Undet,Ile,Met,Asp,Pro,Val,His,Ile,Lys,Asn,Ser,Trp,Ala,Phe,Ser,Cys,Met,Gly,Ser,Leu,Arg	NA
OGOH01000022	delta	OGOH01000022_17	15	2	Leu,Undet	NA
OGOM01000068	delta	OGOM01000068_4	15	2	Sup,Met	CTA
OGON01000039	delta	OGON01000039_29	15	3	Leu,Arg,Sup	CTA
OGOO01000044	epsilon	OGOO01000044_135	11	3	Cys,Met,Arg	NA
OGOT01000012	zeta	OGOT01000012_24	11	21	Undet,Tyr,Gly,Asn,Pro,Ala,Cys,Lys,Ser,Arg,His,Phe,Thr,Gln,Met,Leu,Met,Leu,Lys,Arg,Arg	NA
OGPM01000076	delta	OGPM01000076_59	15	2	Leu,Arg	NA
OGPM01000085	beta	OGPM01000085_38	11	16	Gln,Arg,Val,Asn,Trp,Met,His,Cys,Lys,Leu,Leu,Thr,Gly,Met,Arg,Arg	NA
OGQH01000028	zeta	OGQH01000028_116	15	28	Arg,Lys,Pro,Tyr,Tyr,His,Ser,Trp,Ser,Phe,Gln,Met,Leu,Cys,Gly,Gly,Undet,Cys,Met,Asn,Ala,Met,Ile,Asp,Thr,Glu,Leu,Sup	CTA
OGRD01000043	gamma	OGRD01000043_4	11	NA	NA	NA
OGRO01000082	alpha	OGRO01000082_80	11	1	Gln	NA
OGTB01000008	zeta	OGTB01000008_17	11	28	Arg,Undet,Tyr,Gly,Sup,Met,Ile,Pro,Cys,Lys,Asn,Trp,Ser,Arg,His,Phe,Ser,Glu,Glu,Asp,Thr,Gln,Met,Leu,Met,Leu,Arg,Arg	CTA
OGTB01000055	alpha	OGTB01000055_15	11	NA	NA	NA
OGWR01000031	beta	OGWR01000031_17	11	16	Gln,Arg,Glu,His,Ile,Lys,Lys,Phe,Leu,Leu,Thr,Gly,Met,Ile,Arg,Undet	NA
OGWS01000068	beta	OGWS01000068_93	11	25	Gln,Arg,Glu,Asp,Ser,Pro,Val,Asn,Trp,Met,His,Ile,Cys,Lys,Lys,Phe,Leu,Leu,Thr,Gly,Met,His,Arg,Arg,Undet	NA
OGYD01000027	beta	OGYD01000027_31	11	5	Ile,Pro,Leu,Asn,Gln	NA
OGYD01000028	delta	OGYD01000028_91	15	2	Sup,Ile	CTA
OGYM01000002	zeta	OGYM01000002_28	4	12	Leu,Met,Asn,Pro,Ile,Lys,Asn,Ser,Glu,Phe,Cys,Arg	NA
OGZB01000001	epsilon	OGZB01000001_200	11	3	Arg,Met,Cys	NA
OGZF01000022	epsilon	OGZF01000022_33	11	4	Met,Cys,Met,Arg	NA
OGZF01000025	epsilon	OGZF01000025_30	11	4	Met,Gln,Arg,Cys	NA
OHAS01000014	delta	OHAS01000014_68	15	1	Sup	CTA
OHAY01000006	zeta	OHAY01000006_191	4	21	Leu,Glu,Undet,Asp,Pro,Val,His,Ile,Lys,Asn,Ser,Trp,Ala,Ser,Cys,Met,Gly,Tyr,Ser,Leu,Arg	NA
OHAY01000065	delta	OHAY01000065_4	15	4	Met,Sup,Met,Undet	CTA
OHBM01000040	beta	OHBM01000040_80	11	11	Arg,Arg,Glu,Asp,Pro,Ala,Val,Leu,Thr,Gly,Gly	NA
OHEN01000023	epsilon	OHEN01000023_122	11	4	Met,Cys,Met,Arg	NA
OHFV01000001	zeta	OHFV01000001_91	4	16	Glu,Met,Leu,Gln,Cys,Met,Ser,Trp,Pro,Lys,Gly,Thr,Phe,Arg,Leu,His	NA
OHFX01000006	zeta	OHFX01000006_209	11	20	Arg,Leu,Phe,Pro,Tyr,Trp,Gly,Met,Ile,Cys,Lys,Asn,Ala,His,Ser,Glu,Thr,Met,Leu,Arg	NA
OHGL01000049	delta	OHGL01000049_71	15	2	Leu,Arg	NA
OHIN01000009	zeta	OHIN01000009_47	15	24	Sup,Lys,Pro,Tyr,His,Ser,Trp,Ser,Phe,Gln,Met,Met,Leu,Cys,Gly,Gly,Met,Asn,Ala,Met,Thr,Glu,Leu,Sup	TTA,CTA
OHKV01000027	epsilon	OHKV01000027_35	11	3	Cys,Met,Arg	NA
OHMA01000001	zeta	OHMA01000001_197	15	28	Sup,Arg,Lys,Pro,Tyr,Tyr,His,Sup,Ser,Trp,Ser,Phe,Gln,Met,Leu,Cys,Gly,Gly,Cys,Met,Asn,Ala,Met,Ile,Asp,Thr,Glu,Leu	TTA,CTA
OHUR01000026	delta	OHUR01000026_21	11	NA	NA	NA
OHWI01000045	alpha	OHWI01000045_61	11	1	Gln	NA
OHXK01000005	epsilon	OHXK01000005_5	11	4	Met,Arg,Met,Cys	NA
OHYE01000011	epsilon	OHYE01000011_140	11	4	Met,Cys,Met,Arg	NA
OIAT01000008	epsilon	OIAT01000008_142	11	3	Cys,Met,Arg	NA
OICG01000006	epsilon	OICG01000006_10	11	5	Met,Gln,Arg,Cys,Lys	NA
OIEC01000013	beta	OIEC01000013_31	11	9	Gln,Arg,Ala,Met,Asn,Ile,Lys,Thr,Leu	NA
OIFE01000101	alpha	OIFE01000101_10	11	NA	NA	NA
OIJI01000001	zeta	OIJI01000001_61	4	21	Leu,Glu,Undet,Ile,Met,Asp,Val,His,Ile,Lys,Asn,Ser,Trp,Ala,Ser,Cys,Met,Gly,Ser,Leu,Arg	NA
OIXH01000107	beta	OIXH01000107_7	11	14	Ile,Arg,Arg,Gln,Arg,Glu,Ser,Pro,Val,Leu,Thr,Gly,Gly,Met	NA
OIXH01000142	delta	OIXH01000142_15	11	1	Ile	NA
OIXR01000085	alpha	OIXR01000085_13	11	NA	NA	NA
OIYR01000021	alpha	OIYR01000021_71	11	NA	NA	NA
OIYV01000031	beta	OIYV01000031_14	11	2	Arg,Arg	NA
OIZE01000030	epsilon	OIZE01000030_26	11	4	Met,Gln,Arg,Cys	NA
OIZP01000035	alpha	OIZP01000035_48	11	NA	NA	NA
OJAG01000039	delta	OJAG01000039_83	15	3	Leu,Arg,Sup	CTA
OJAR01000005	delta	OJAR01000005_69	15	5	Met,Undet,Lys,Met,Ile	NA
OJAW01000043	delta	OJAW01000043_59	15	7	Gln,Leu,Asn,Thr,Leu,Met,Val	NA
OJMP01000058	delta	OJMP01000058_17	15	2	Undet,Sup	CTA
OJOA01000027	beta	OJOA01000027_29	11	1	Arg	NA
OJOM01000034	beta	OJOM01000034_71	11	22	Undet,Arg,Lys,Gln,Arg,Glu,Asp,Ser,Pro,Val,Trp,His,Ile,Lys,Lys,Tyr,Phe,Leu,Leu,Thr,Gly,Gly	NA
OJOU01000011	epsilon	OJOU01000011_186	11	3	Met,Arg,Cys	NA
OJOV01000072	delta	OJOV01000072_88	15	1	Sup	CTA
OJPW01000082	delta	OJPW01000082_38	15	1	Sup	CTA
OJQA01000021	delta	OJQA01000021_48	15	1	Arg	NA
OJQH01000019	delta	OJQH01000019_41	11	1	Val	NA
OJQL01000090	beta	OJQL01000090_81	11	7	Asn,Ile,Ile,Arg,Leu,Gln,Thr	NA
OJQQ01000027	epsilon	OJQQ01000027_164	11	3	Cys,Met,Arg	NA
OJSE01000052	epsilon	OJSE01000052_147	11	4	Gln,Arg,Cys,Lys	NA
OKTS01000039	beta	OKTS01000039_67	11	23	Undet,Arg,Undet,Gln,Arg,Glu,Asp,Pro,Val,Asn,Trp,Ile,His,Ile,Lys,Lys,Tyr,Phe,Leu,Leu,Thr,Gly,Gly	NA
OKWR01000042	zeta	OKWR01000042_65	11	27	Leu,Asp,Cys,Thr,Tyr,Met,Pro,Ile,Thr,Lys,Gln,Met,Pro,Ser,Arg,Trp,Ala,Asn,Gly,Met,Phe,Lys,Val,His,Ser,Glu,Leu	NA
OLGF01000091	delta	OLGF01000091_36	11	NA	NA	NA
OLGJ01000032	delta	OLGJ01000032_51	15	4	Sup,Leu,Lys,Undet	CTA
OLGL01000146	alpha	OLGL01000146_21	11	NA	NA	NA
OLGM01000006	zeta	OLGM01000006_144	15	9	Leu,Arg,Gly,Undet,Thr,Lys,Arg,Leu,Trp	NA
OLGY01000065	delta	OLGY01000065_26	15	2	Leu,Gln	NA
OLND01000117	gamma	OLND01000117_5	11	NA	NA	NA
OLNI01000077	delta	OLNI01000077_29	15	3	His,Leu,Sup	CTA
OLNQ01000088	delta	OLNQ01000088_79	15	1	Sup	CTA
OLNW01000110	delta	OLNW01000110_35	15	4	Leu,Arg,Ile,Sup	CTA
OLNW01000116	delta	OLNW01000116_90	11	1	Val	NA
OLNW01000127	delta	OLNW01000127_45	15	3	Met,Undet,Sup	CTA
OLNZ01000083	delta	OLNZ01000083_62	15	2	Sup,Met	CTA
OLOE01000004	zeta	OLOE01000004_126	11	21	Arg,Leu,Phe,Pro,Tyr,Trp,Gly,Met,Ile,Cys,Lys,Asn,Ala,His,Ser,Glu,Asp,Thr,Met,Leu,Ser	NA
OLOG01000029	epsilon	OLOG01000029_63	11	4	Met,Cys,Met,Arg	NA
OLOS01000113	alpha	OLOS01000113_49	11	NA	NA	NA
OLOZ01000027	epsilon	OLOZ01000027_77	11	5	Lys,Met,Gln,Arg,Cys	NA
OLOZ01000093	delta	OLOZ01000093_1	15	3	Sup,Arg,Undet	CTA
OLOZ01000098	alpha	OLOZ01000098_12	11	1	Gln	NA
OLPB01000025	delta	OLPB01000025_24	11	1	Undet	NA
OLPO01000063	beta	OLPO01000063_51	11	22	Gln,Arg,Glu,Asp,Ser,Ser,Pro,Val,Asn,Trp,Met,His,Ile,Lys,Lys,Tyr,Phe,Leu,Leu,Gly,Gln,Arg	NA
OLQG01000043	delta	OLQG01000043_10	15	3	Undet,Sup,Met	CTA
OLQJ01000056	delta	OLQJ01000056_23	15	3	Leu,Arg,His	NA
OLQL01000074	delta	OLQL01000074_50	11	1	Undet	NA
OLQU01000060	delta	OLQU01000060_1	15	3	Sup,Arg,Ile	CTA
OLQV01000028	epsilon	OLQV01000028_186	11	3	Met,Arg,Cys	NA
OLRA01000126	delta	OLRA01000126_84	11	1	Val	NA
OLRZ01000056	beta	OLRZ01000056_59	11	3	Leu,Arg,Arg	NA
OLSB01000098	delta	OLSB01000098_14	15	2	Gln,Leu	NA
OLSD01000074	beta	OLSD01000074_59	11	16	Gln,Glu,Asp,Pro,Ala,Asn,Trp,His,Phe,Leu,Thr,Met,Undet,Arg,Ile,Thr	NA
OLSE01000140	beta	OLSE01000140_82	11	25	Gln,Arg,Glu,Asp,Ser,Pro,Val,Asn,Trp,Met,His,Ile,Cys,Lys,Lys,Phe,Leu,Leu,Thr,Gly,Gly,Met,His,Arg,Undet	NA
OLVX01000015	zeta	OLVX01000015_135	4	9	Met,Asp,Ser,Sup,Leu,Met,Met,Thr,Gln	TTA
OLWB01000021	zeta	OLWB01000021_45	4	7	Gly,Thr,Ala,Leu,Arg,Met,Gln	NA
OLWB01000066	delta	OLWB01000066_3	11	1	Val	NA
OLWW01000036	delta	OLWW01000036_49	15	2	Leu,Sup	CTA
OLXR01000011	zeta	OLXR01000011_253	11	21	Glu,Glu,Ile,Leu,Ile,Gln,Cys,Asp,Ser,Trp,Pro,Lys,Asn,Gly,Thr,Phe,Met,Arg,Leu,Sup,His	TCA
OLYV01000018	zeta	OLYV01000018_159	15	19	Sup,Gly,Glu,Asn,Ala,Arg,Phe,Gln,Ile,Lys,Met,Met,Leu,Thr,Pro,Cys,Ser,Arg,Trp	CTA
OLZO01000021	epsilon	OLZO01000021_34	11	2	Cys,Arg	NA
OLZR01000008	zeta	OLZR01000008_25	4	8	Ile,Gln,Glu,Asn,Gly,Thr,Leu,Arg	NA
OMAC01000093	delta	OMAC01000093_11	15	3	Gln,Leu,Undet	NA
OMAL01000049	delta	OMAL01000049_80	15	2	Sup,Thr	CTA
OMAV01000002	zeta	OMAV01000002_24	11	9	Leu,Met,Undet,Leu,Arg,Gln,Met,Asn,Glu	NA
OMBT01000004	zeta	OMBT01000004_167	11	30	Ser,Arg,His,Ser,Glu,Glu,Asp,Thr,Gln,Met,Leu,Met,Leu,Lys,Arg,Arg,Undet,Tyr,Gly,Gly,Asp,Met,Met,Ile,Val,Asn,Pro,Ala,Cys,Lys	NA
OMEW01000010	zeta	OMEW01000010_40	11	32	Lys,Tyr,Gly,Gly,Ala,Asp,Met,Met,Ile,Val,Asn,Asn,Trp,Pro,Ala,Cys,Lys,Ser,Arg,His,Phe,Glu,Glu,Thr,Gln,Met,Leu,Met,Leu,Lys,Arg,Arg	NA
OMGI01000036	delta	OMGI01000036_27	15	4	Leu,Lys,Undet,Sup	CTA
OMGK01000003	zeta	OMGK01000003_211	15	26	Lys,Pro,Tyr,Tyr,His,Ser,Trp,Ser,Phe,Gln,Met,Leu,Cys,Gly,Gly,Cys,Met,Asn,Ala,Met,Ile,Asp,Thr,Glu,Leu,Sup	CTA
OMGY01000027	epsilon	OMGY01000027_29	11	5	Lys,Met,Gln,Arg,Cys	NA
OMGY01000082	delta	OMGY01000082_76	15	3	Sup,Leu,Arg	CTA
OOBV01000062	delta	OOBV01000062_53	15	3	Leu,Arg,Ile	NA
OODL01000120	delta	OODL01000120_72	15	3	Leu,Arg,Ile	NA
OQWI01000009	beta	OQWI01000009_75	11	23	Gln,Arg,Glu,Glu,Asp,Pro,Val,Asn,Trp,Ile,Met,His,Ile,Cys,Lys,Lys,Leu,Thr,Gly,Met,Arg,Met,Arg	NA
OWIL01000029	delta	OWIL01000029_78	15	3	Sup,Leu,Arg	CTA
PPYE01511035	zeta	PPYE01511035_9	15	27	Arg,Lys,Pro,Tyr,Tyr,His,Ser,Trp,Ser,Phe,Gln,Met,Leu,Cys,Gly,Gly,Cys,Met,Asn,Ala,Met,Ile,Asp,Thr,Glu,Leu,Sup	CTA
PPYF01195288	beta	PPYF01195288_15	11	3	Tyr,Met,Leu	NA
PPYF01266999	epsilon	PPYF01266999_170	11	3	Cys,Met,Arg	NA
QRFC01000022	zeta	QRFC01000022_166	4	17	Glu,Leu,Ile,Gln,Cys,Met,Asp,Ser,Trp,Pro,Asn,Gly,Ala,Phe,Arg,Leu,His	NA
QWBY01000010	zeta	QWBY01000010_13	11	14	Glu,Ile,Ala,Thr,Leu,Asp,Asn,Gln,Glu,Ile,Pro,Asn,Ala,Arg	NA
SRR073435_s_1	delta	SRR073435_s_1_36	15	2	Leu,Arg	NA
SRR4295172_ms_4	delta	SRR4295172_ms_4_50	15	1	Sup	CTA
SRR4295175_s_4	beta	SRR4295175_s_4_106	11	21	Gln,Arg,Glu,Asp,Ser,Pro,Val,Asn,Trp,Met,His,Ile,Lys,Lys,Leu,Leu,Thr,Gly,Undet,Arg,Undet	NA
UMIU01010253	alpha	UMIU01010253_77	11	NA	NA	NA
cdzn01024782_1	alpha	cdzn01024782_1_74	11	NA	NA	NA
cear01029167_1	gamma	cear01029167_1_93	11	1	Leu	NA
cs_ms_21_1	gamma	cs_ms_21_1_9	11	NA	NA	NA
cs_ms_22_1	beta	cs_ms_22_1_20	11	9	Gln,Arg,Asn,Cys,Leu,Thr,Arg,Ser,Leu	NA
cs_ms_28_1	alpha	cs_ms_28_1_76	11	3	Gln,Met,Leu	NA
cs_ms_40_1	delta	cs_ms_40_1_39	15	NA	NA	NA
eld229-t3_s_3_1	beta	eld229-t3_s_3_1_15	11	2	Arg,Arg	NA
eld298-t0_s_3_1	beta	eld298-t0_s_3_1_26	11	18	Arg,Gln,Arg,Glu,Asp,Pro,Ala,Val,Asn,Trp,Ile,Met,Ile,Lys,Leu,Thr,Gly,Gly	NA
err843913_ms_1_1	alpha	err843913_ms_1_1_16	11	3	Lys,Leu,Gln	NA
err843915_ms_1_1	alpha	err843915_ms_1_1_13	11	NA	NA	NA
err843926_ms_1_1	delta	err843926_ms_1_1_70	15	4	Arg,His,Leu,Sup	CTA
err843949_ms_1_1	delta	err843949_ms_1_1_4	11	1	Val	NA
err843949_ms_2_1	delta	err843949_ms_2_1_79	15	NA	NA	NA
err843971_ms_1_1	alpha	err843971_ms_1_1_54	11	3	Gln,Glu,Leu	NA

## Sheet: TableS4
Table S4. The functional annotation of 57,171 hypothetical proteins from 525 pig crAss-like phage vOTUs with family-level taxonomic information
Gene id	Source of the pig vOTU id	Start	End	Function	CAZymes	AcrPred_score	AcrPred_predict	PaCRISPR_PSSM.composition	PaCRISPR_DPC.PSSM	PaCRISPR_PSSM.AC	PaCRISPR_RPSSM	PaCRISPR_Score	PaCRISPR_anti.CRISPR
BMXFF03v138779_1	BMXFF03v138779	3	1427	NA	#N/A	#N/A	#N/A	#N/A	#N/A	#N/A	#N/A	#N/A	#N/A
BMXFF03v138779_2	BMXFF03v138779	1447	14031	RNApBprime	#N/A	#N/A	#N/A	#N/A	#N/A	#N/A	#N/A	#N/A	#N/A
BMXFF03v138779_3	BMXFF03v138779	14038	19734	NA	#N/A	#N/A	#N/A	#N/A	#N/A	#N/A	#N/A	#N/A	#N/A
BMXFF03v138779_4	BMXFF03v138779	19731	20327	NA	#N/A	#N/A	#N/A	#N/A	#N/A	#N/A	#N/A	#N/A	#N/A
BMXFF03v138779_5	BMXFF03v138779	20296	21288	PDDEXK_beta	#N/A	#N/A	#N/A	#N/A	#N/A	#N/A	#N/A	#N/A	#N/A
BMXFF03v138779_6	BMXFF03v138779	21292	21453	NA	#N/A	#N/A	#N/A	#N/A	#N/A	#N/A	#N/A	#N/A	#N/A
BMXFF03v138779_7	BMXFF03v138779	21450	22160	MPP	#N/A	#N/A	#N/A	#N/A	#N/A	#N/A	#N/A	#N/A	#N/A
BMXFF03v138779_8	BMXFF03v138779	22157	22561	gene48b	#N/A	#N/A	#N/A	#N/A	#N/A	#N/A	#N/A	#N/A	#N/A
BMXFF03v138779_9	BMXFF03v138779	22658	23221	MPP	#N/A	#N/A	#N/A	#N/A	#N/A	#N/A	#N/A	#N/A	#N/A
BMXFF03v138779_10	BMXFF03v138779	23218	24177	primase	#N/A	#N/A	#N/A	#N/A	#N/A	#N/A	#N/A	#N/A	#N/A
BMXFF03v138779_11	BMXFF03v138779	24223	24369	NA	#N/A	#N/A	#N/A	#N/A	#N/A	#N/A	#N/A	#N/A	#N/A
BMXFF03v138779_12	BMXFF03v138779	24500	25111	NA	#N/A	#N/A	#N/A	#N/A	#N/A	#N/A	#N/A	#N/A	#N/A
BMXFF03v138779_13	BMXFF03v138779	25127	25888	ATP_43b	#N/A	#N/A	#N/A	#N/A	#N/A	#N/A	#N/A	#N/A	#N/A
BMXFF03v138779_14	BMXFF03v138779	25986	26534	NA	#N/A	predict score: 0.563	predict as:anti-CRISPR	0.739	0.75	0.64	0.622	0.688	Yes
BMXFF03v138779_15	BMXFF03v138779	26565	27512	DnaB	#N/A	#N/A	#N/A	#N/A	#N/A	#N/A	#N/A	#N/A	#N/A
BMXFF03v138779_16	BMXFF03v138779	27493	28059	Rep_Org	#N/A	#N/A	#N/A	#N/A	#N/A	#N/A	#N/A	#N/A	#N/A
BMXFF03v138779_17	BMXFF03v138779	28105	30093	DNApB	#N/A	#N/A	#N/A	#N/A	#N/A	#N/A	#N/A	#N/A	#N/A
BMXFF03v138779_18	BMXFF03v138779	30219	31196	NA	#N/A	#N/A	#N/A	#N/A	#N/A	#N/A	#N/A	#N/A	#N/A
BMXFF03v138779_20	BMXFF03v138779	32066	32575	NA	#N/A	#N/A	#N/A	#N/A	#N/A	#N/A	#N/A	#N/A	#N/A
BMXFF03v138779_21	BMXFF03v138779	32581	33135	NA	#N/A	#N/A	#N/A	#N/A	#N/A	#N/A	#N/A	#N/A	#N/A
BMXFF03v138779_22	BMXFF03v138779	35491	35877	NA	#N/A	#N/A	#N/A	#N/A	#N/A	#N/A	#N/A	#N/A	#N/A
BMXFF03v138779_23	BMXFF03v138779	35890	37209	NA	#N/A	#N/A	#N/A	#N/A	#N/A	#N/A	#N/A	#N/A	#N/A
BMXFF03v138779_24	BMXFF03v138779	37302	37670	NA	#N/A	#N/A	#N/A	#N/A	#N/A	#N/A	#N/A	#N/A	#N/A
BMXFF03v138779_25	BMXFF03v138779	37667	38239	RpoE	#N/A	#N/A	#N/A	#N/A	#N/A	#N/A	#N/A	#N/A	#N/A
BMXFF03v138779_26	BMXFF03v138779	38328	38822	NA	#N/A	predict score: 0.654	predict as:anti-CRISPR	0.645	0.875	0.516	0.427	0.616	Yes
BMXFF03v138779_27	BMXFF03v138779	38795	39211	NA	#N/A	predict score: 0.556	predict as:anti-CRISPR	0.859	0.645	0.857	0.664	0.756	Yes
BMXFF03v138779_28	BMXFF03v138779	39213	39395	NA	#N/A	predict score: 0.596	predict as:anti-CRISPR	0.931	0.805	0.502	0.873	0.778	Yes
BMXFF03v138779_29	BMXFF03v138779	39373	39750	NA	#N/A	#N/A	#N/A	#N/A	#N/A	#N/A	#N/A	#N/A	#N/A
BMXFF03v138779_30	BMXFF03v138779	39754	40059	NA	#N/A	predict score: 0.621	predict as:anti-CRISPR	0.489	0.777	0.327	0.49	0.521	Yes
BMXFF03v138779_31	BMXFF03v138779	41113	41490	NA	#N/A	#N/A	#N/A	#N/A	#N/A	#N/A	#N/A	#N/A	#N/A
BMXFF03v138779_32	BMXFF03v138779	41527	41868	NA	#N/A	predict score: 0.608	predict as:anti-CRISPR	0.77	0.279	0.788	0.546	0.596	Yes
BMXFF03v138779_33	BMXFF03v138779	42204	42635	NA	#N/A	#N/A	#N/A	#N/A	#N/A	#N/A	#N/A	#N/A	#N/A
BMXFF03v138779_34	BMXFF03v138779	43140	43619	NA	#N/A	#N/A	#N/A	#N/A	#N/A	#N/A	#N/A	#N/A	#N/A
BMXFF03v138779_35	BMXFF03v138779	43647	43952	NA	#N/A	#N/A	#N/A	#N/A	#N/A	#N/A	#N/A	#N/A	#N/A
BMXFF03v138779_36	BMXFF03v138779	44173	44514	NA	#N/A	#N/A	#N/A	#N/A	#N/A	#N/A	#N/A	#N/A	#N/A
BMXFF03v138779_37	BMXFF03v138779	44860	45009	NA	#N/A	#N/A	#N/A	#N/A	#N/A	#N/A	#N/A	#N/A	#N/A
BMXFF03v138779_38	BMXFF03v138779	45692	45925	NA	#N/A	#N/A	#N/A	#N/A	#N/A	#N/A	#N/A	#N/A	#N/A
BMXFF03v138779_39	BMXFF03v138779	45939	46169	NA	#N/A	#N/A	#N/A	#N/A	#N/A	#N/A	#N/A	#N/A	#N/A
BMXFF03v138779_40	BMXFF03v138779	46277	46636	NA	#N/A	#N/A	#N/A	#N/A	#N/A	#N/A	#N/A	#N/A	#N/A
BMXFF03v138779_41	BMXFF03v138779	46630	46809	NA	#N/A	#N/A	#N/A	#N/A	#N/A	#N/A	#N/A	#N/A	#N/A
BMXFF03v138779_42	BMXFF03v138779	46904	47455	NA	#N/A	#N/A	#N/A	#N/A	#N/A	#N/A	#N/A	#N/A	#N/A
BMXFF03v138779_43	BMXFF03v138779	47702	48010	NA	#N/A	predict score: 0.731	predict as:anti-CRISPR	0.853	0.749	0.836	0.906	0.836	Yes
BMXFF03v138779_44	BMXFF03v138779	48463	48672	NA	#N/A	predict score: 0.555	predict as:anti-CRISPR	0.857	0.558	0.486	0.67	0.643	Yes
BMXFF03v138779_45	BMXFF03v138779	48675	48902	NA	#N/A	#N/A	#N/A	#N/A	#N/A	#N/A	#N/A	#N/A	#N/A
BMXFF03v138779_46	BMXFF03v138779	49031	49405	NA	#N/A	#N/A	#N/A	#N/A	#N/A	#N/A	#N/A	#N/A	#N/A
BMXFF03v138779_47	BMXFF03v138779	49491	49814	NA	#N/A	predict score: 0.558	predict as:anti-CRISPR	0.508	0.638	0.828	0.679	0.663	Yes
BMXFF03v138779_48	BMXFF03v138779	49819	50223	NA	#N/A	predict score: 0.686	predict as:anti-CRISPR	0.763	0.696	0.766	0.749	0.743	Yes
BMXFF03v138779_49	BMXFF03v138779	50216	50605	phage_O	#N/A	#N/A	#N/A	#N/A	#N/A	#N/A	#N/A	#N/A	#N/A
BMXFF03v138779_50	BMXFF03v138779	50580	50948	NA	#N/A	#N/A	#N/A	#N/A	#N/A	#N/A	#N/A	#N/A	#N/A
BMXFF03v138779_51	BMXFF03v138779	50942	51157	NA	#N/A	#N/A	#N/A	#N/A	#N/A	#N/A	#N/A	#N/A	#N/A
BMXFF03v138779_52	BMXFF03v138779	51126	51587	NA	#N/A	predict score: 0.679	predict as:anti-CRISPR	0.862	0.831	0.15	0.787	0.658	Yes
BMXFF03v138779_54	BMXFF03v138779	51982	52479	dUTP	#N/A	#N/A	#N/A	#N/A	#N/A	#N/A	#N/A	#N/A	#N/A
BMXFF03v138779_55	BMXFF03v138779	52427	52582	NA	#N/A	#N/A	#N/A	#N/A	#N/A	#N/A	#N/A	#N/A	#N/A
BMXFF03v138779_56	BMXFF03v138779	52584	52985	NA	#N/A	#N/A	#N/A	#N/A	#N/A	#N/A	#N/A	#N/A	#N/A
BMXFF03v138779_57	BMXFF03v138779	52985	53515	NA	#N/A	predict score: 0.581	predict as:anti-CRISPR	0.613	0.796	0.524	0.418	0.588	Yes
BMXFF03v138779_58	BMXFF03v138779	53588	53791	NA	#N/A	#N/A	#N/A	#N/A	#N/A	#N/A	#N/A	#N/A	#N/A
BMXFF03v138779_59	BMXFF03v138779	53800	55863	TerL	#N/A	#N/A	#N/A	#N/A	#N/A	#N/A	#N/A	#N/A	#N/A
BMXFF03v138779_60	BMXFF03v138779	55865	58441	portal	#N/A	#N/A	#N/A	#N/A	#N/A	#N/A	#N/A	#N/A	#N/A
BMXFF03v138779_61	BMXFF03v138779	58444	59199	GIY	#N/A	#N/A	#N/A	#N/A	#N/A	#N/A	#N/A	#N/A	#N/A
BMXFF03v138779_62	BMXFF03v138779	59275	59649	NA	#N/A	#N/A	#N/A	#N/A	#N/A	#N/A	#N/A	#N/A	#N/A
BMXFF03v138779_63	BMXFF03v138779	59646	60953	ZnMc	#N/A	#N/A	#N/A	#N/A	#N/A	#N/A	#N/A	#N/A	#N/A
BMXFF03v138779_64	BMXFF03v138779	60956	61405	NA	#N/A	#N/A	#N/A	#N/A	#N/A	#N/A	#N/A	#N/A	#N/A
BMXFF03v138779_65	BMXFF03v138779	61365	61583	NA	#N/A	#N/A	#N/A	#N/A	#N/A	#N/A	#N/A	#N/A	#N/A
BMXFF03v138779_66	BMXFF03v138779	61603	62802	NA	#N/A	#N/A	#N/A	#N/A	#N/A	#N/A	#N/A	#N/A	#N/A
BMXFF03v138779_67	BMXFF03v138779	62829	64316	MCP	#N/A	#N/A	#N/A	#N/A	#N/A	#N/A	#N/A	#N/A	#N/A
BMXFF03v138779_68	BMXFF03v138779	64382	64972	GIY	#N/A	#N/A	#N/A	#N/A	#N/A	#N/A	#N/A	#N/A	#N/A
BMXFF03v138779_69	BMXFF03v138779	64979	65731	NA	#N/A	#N/A	#N/A	#N/A	#N/A	#N/A	#N/A	#N/A	#N/A
BMXFF03v138779_70	BMXFF03v138779	65733	66443	NA	#N/A	#N/A	#N/A	#N/A	#N/A	#N/A	#N/A	#N/A	#N/A
BMXFF03v138779_71	BMXFF03v138779	66474	67148	NA	#N/A	#N/A	#N/A	#N/A	#N/A	#N/A	#N/A	#N/A	#N/A
BMXFF03v138779_72	BMXFF03v138779	67148	67849	NA	#N/A	#N/A	#N/A	#N/A	#N/A	#N/A	#N/A	#N/A	#N/A
BMXFF03v138779_73	BMXFF03v138779	67960	68964	NA	#N/A	#N/A	#N/A	#N/A	#N/A	#N/A	#N/A	#N/A	#N/A
BMXFF03v138779_74	BMXFF03v138779	69293	69577	NA	#N/A	predict score: 0.622	predict as:anti-CRISPR	0.605	0.676	0.601	0.629	0.628	Yes
BMXFF03v138779_75	BMXFF03v138779	69579	73871	NA	#N/A	#N/A	#N/A	#N/A	#N/A	#N/A	#N/A	#N/A	#N/A
BMXFF03v138779_76	BMXFF03v138779	73873	74208	NA	#N/A	predict score: 0.6	predict as:anti-CRISPR	0.88	0.597	0.671	0.785	0.733	Yes
BMXFF03v138779_77	BMXFF03v138779	74210	79708	NA	#N/A	#N/A	#N/A	#N/A	#N/A	#N/A	#N/A	#N/A	#N/A
BMXFF03v138779_78	BMXFF03v138779	80016	81053	RT_G2	#N/A	#N/A	#N/A	#N/A	#N/A	#N/A	#N/A	#N/A	#N/A
BMXFF03v138779_79	BMXFF03v138779	81037	81405	NA	#N/A	predict score: 0.714	predict as:anti-CRISPR	0.98	0.85	0.521	0.871	0.805	Yes
BMXFF03v138779_80	BMXFF03v138779	81395	82183	NA	#N/A	#N/A	#N/A	#N/A	#N/A	#N/A	#N/A	#N/A	#N/A
BMXFF03v138779_81	BMXFF03v138779	82180	84543	NA	#N/A	#N/A	#N/A	#N/A	#N/A	#N/A	#N/A	#N/A	#N/A
BMXFF03v138779_82	BMXFF03v138779	84701	85243	holin	#N/A	#N/A	#N/A	#N/A	#N/A	#N/A	#N/A	#N/A	#N/A
BMXFF03v138779_83	BMXFF03v138779	85245	85847	NA	#N/A	#N/A	#N/A	#N/A	#N/A	#N/A	#N/A	#N/A	#N/A
BMXFF03v138779_84	BMXFF03v138779	85895	86638	NA	#N/A	#N/A	#N/A	#N/A	#N/A	#N/A	#N/A	#N/A	#N/A
BMXFF03v138779_85	BMXFF03v138779	86678	87616	NA	#N/A	#N/A	#N/A	#N/A	#N/A	#N/A	#N/A	#N/A	#N/A
BMXFF03v138779_86	BMXFF03v138779	87634	88047	NA	#N/A	#N/A	#N/A	#N/A	#N/A	#N/A	#N/A	#N/A	#N/A
BMXFF03v138779_87	BMXFF03v138779	88115	88708	NA	#N/A	#N/A	#N/A	#N/A	#N/A	#N/A	#N/A	#N/A	#N/A
BMXFF03v138779_88	BMXFF03v138779	88735	89115	NA	#N/A	#N/A	#N/A	#N/A	#N/A	#N/A	#N/A	#N/A	#N/A
BMXFF03v138779_89	BMXFF03v138779	89115	89573	NA	#N/A	#N/A	#N/A	#N/A	#N/A	#N/A	#N/A	#N/A	#N/A
BMXFF03v138779_90	BMXFF03v138779	89570	91678	NA	#N/A	#N/A	#N/A	#N/A	#N/A	#N/A	#N/A	#N/A	#N/A
BMXFF03v138779_91	BMXFF03v138779	91681	91962	NA	#N/A	#N/A	#N/A	#N/A	#N/A	#N/A	#N/A	#N/A	#N/A
BMXFF03v138779_92	BMXFF03v138779	91952	92596	IHF_54	#N/A	#N/A	#N/A	#N/A	#N/A	#N/A	#N/A	#N/A	#N/A
BMXFF03v138779_93	BMXFF03v138779	92586	93029	IHF_53	#N/A	#N/A	#N/A	#N/A	#N/A	#N/A	#N/A	#N/A	#N/A
BMXFF03v138779_94	BMXFF03v138779	93031	93957	Ttub	#N/A	#N/A	#N/A	#N/A	#N/A	#N/A	#N/A	#N/A	#N/A
BMXFF03v138779_95	BMXFF03v138779	93957	98096	Tstab	#N/A	#N/A	#N/A	#N/A	#N/A	#N/A	#N/A	#N/A	#N/A
BMXFF03v138779_96	BMXFF03v138779	98098	100026	NA	#N/A	#N/A	#N/A	#N/A	#N/A	#N/A	#N/A	#N/A	#N/A
BMXFF03v138779_97	BMXFF03v138779	100013	100690	NA	#N/A	predict score: 0.603	predict as:anti-CRISPR	0.803	0.709	0.535	0.49	0.634	Yes
BMXFF04v324672_1	BMXFF04v324672	1	1812	NA	#N/A	#N/A	#N/A	#N/A	#N/A	#N/A	#N/A	#N/A	#N/A
BMXFF04v324672_2	BMXFF04v324672	1816	3186	NA	#N/A	predict score: 0.513	predict as:anti-CRISPR	0.778	0.631	0.495	0.429	0.583	Yes
BMXFF04v324672_3	BMXFF04v324672	3190	10713	PDDEXK_tr	#N/A	#N/A	#N/A	#N/A	#N/A	#N/A	#N/A	#N/A	#N/A
BMXFF04v324672_4	BMXFF04v324672	10767	14615	NA	#N/A	#N/A	#N/A	#N/A	#N/A	#N/A	#N/A	#N/A	#N/A
BMXFF04v324672_5	BMXFF04v324672	14620	23049	RNApBprime	#N/A	#N/A	#N/A	#N/A	#N/A	#N/A	#N/A	#N/A	#N/A
BMXFF04v324672_6	BMXFF04v324672	23175	23801	NA	#N/A	predict score: 0.569	predict as:anti-CRISPR	0.717	0.669	0.634	0.783	0.701	Yes
BMXFF04v324672_7	BMXFF04v324672	23813	24577	NA	#N/A	#N/A	#N/A	#N/A	#N/A	#N/A	#N/A	#N/A	#N/A
BMXFF04v324672_8	BMXFF04v324672	24583	25209	RepB	#N/A	#N/A	#N/A	#N/A	#N/A	#N/A	#N/A	#N/A	#N/A
BMXFF04v324672_9	BMXFF04v324672	25202	25801	NA	#N/A	#N/A	#N/A	#N/A	#N/A	#N/A	#N/A	#N/A	#N/A
BMXFF04v324672_10	BMXFF04v324672	25798	25965	NA	#N/A	#N/A	#N/A	#N/A	#N/A	#N/A	#N/A	#N/A	#N/A
BMXFF04v324672_11	BMXFF04v324672	25962	26096	NA	#N/A	#N/A	#N/A	#N/A	#N/A	#N/A	#N/A	#N/A	#N/A
BMXFF04v324672_12	BMXFF04v324672	26101	26355	TRX	#N/A	#N/A	#N/A	#N/A	#N/A	#N/A	#N/A	#N/A	#N/A
BMXFF04v324672_15	BMXFF04v324672	26928	27098	NA	#N/A	#N/A	#N/A	#N/A	#N/A	#N/A	#N/A	#N/A	#N/A
BMXFF04v324672_16	BMXFF04v324672	27070	27345	NA	#N/A	#N/A	#N/A	#N/A	#N/A	#N/A	#N/A	#N/A	#N/A
BMXFF04v324672_17	BMXFF04v324672	27338	27601	dGMP_kinase	#N/A	#N/A	#N/A	#N/A	#N/A	#N/A	#N/A	#N/A	#N/A
BMXFF04v324672_18	BMXFF04v324672	27640	29709	PolA	#N/A	#N/A	#N/A	#N/A	#N/A	#N/A	#N/A	#N/A	#N/A
BMXFF04v324672_19	BMXFF04v324672	29706	29954	NA	#N/A	predict score: 0.627	predict as:anti-CRISPR	0.528	0.719	0.573	0.613	0.608	Yes
BMXFF04v324672_20	BMXFF04v324672	29951	30451	Asp_protease	#N/A	#N/A	#N/A	#N/A	#N/A	#N/A	#N/A	#N/A	#N/A
BMXFF04v324672_21	BMXFF04v324672	30464	31000	dUTP	#N/A	#N/A	#N/A	#N/A	#N/A	#N/A	#N/A	#N/A	#N/A
BMXFF04v324672_22	BMXFF04v324672	30997	31170	NA	#N/A	#N/A	#N/A	#N/A	#N/A	#N/A	#N/A	#N/A	#N/A
BMXFF04v324672_23	BMXFF04v324672	31163	31678	NrdG	#N/A	#N/A	#N/A	#N/A	#N/A	#N/A	#N/A	#N/A	#N/A
BMXFF04v324672_24	BMXFF04v324672	31623	33791	RNR	#N/A	#N/A	#N/A	#N/A	#N/A	#N/A	#N/A	#N/A	#N/A
BMXFF04v324672_25	BMXFF04v324672	33792	34829	PDDEXK_beta	#N/A	#N/A	#N/A	#N/A	#N/A	#N/A	#N/A	#N/A	#N/A
BMXFF04v324672_26	BMXFF04v324672	34829	35041	NA	#N/A	#N/A	#N/A	#N/A	#N/A	#N/A	#N/A	#N/A	#N/A
BMXFF04v324672_27	BMXFF04v324672	35025	35594	gene48b	#N/A	#N/A	#N/A	#N/A	#N/A	#N/A	#N/A	#N/A	#N/A
BMXFF04v324672_28	BMXFF04v324672	35581	36078	NA	#N/A	predict score: 0.582	predict as:anti-CRISPR	0.849	0.711	0.684	0.573	0.704	Yes
BMXFF04v324672_29	BMXFF04v324672	36050	36589	UDG	#N/A	#N/A	#N/A	#N/A	#N/A	#N/A	#N/A	#N/A	#N/A
BMXFF04v324672_30	BMXFF04v324672	36593	37009	NA	#N/A	#N/A	#N/A	#N/A	#N/A	#N/A	#N/A	#N/A	#N/A
BMXFF04v324672_31	BMXFF04v324672	37014	37733	LAGLIDADG	#N/A	#N/A	#N/A	#N/A	#N/A	#N/A	#N/A	#N/A	#N/A
BMXFF04v324672_32	BMXFF04v324672	37811	37996	UDG	#N/A	#N/A	#N/A	#N/A	#N/A	#N/A	#N/A	#N/A	#N/A
BMXFF04v324672_33	BMXFF04v324672	37993	38970	rIIB	#N/A	#N/A	#N/A	#N/A	#N/A	#N/A	#N/A	#N/A	#N/A
BMXFF04v324672_34	BMXFF04v324672	38958	41129	rIIA	#N/A	#N/A	#N/A	#N/A	#N/A	#N/A	#N/A	#N/A	#N/A
BMXFF04v324672_35	BMXFF04v324672	41184	41429	NA	#N/A	#N/A	#N/A	#N/A	#N/A	#N/A	#N/A	#N/A	#N/A
BMXFF04v324672_36	BMXFF04v324672	41426	42409	primase	#N/A	#N/A	#N/A	#N/A	#N/A	#N/A	#N/A	#N/A	#N/A
BMXFF04v324672_37	BMXFF04v324672	42420	43358	NA	#N/A	#N/A	#N/A	#N/A	#N/A	#N/A	#N/A	#N/A	#N/A
BMXFF04v324672_38	BMXFF04v324672	43395	43796	NA	#N/A	#N/A	#N/A	#N/A	#N/A	#N/A	#N/A	#N/A	#N/A
BMXFF04v324672_39	BMXFF04v324672	43808	44614	ATP_43b	#N/A	#N/A	#N/A	#N/A	#N/A	#N/A	#N/A	#N/A	#N/A
BMXFF04v324672_40	BMXFF04v324672	44607	45794	DnaB	#N/A	#N/A	#N/A	#N/A	#N/A	#N/A	#N/A	#N/A	#N/A
BMXFF04v324672_41	BMXFF04v324672	45791	46384	Rep_Org	#N/A	#N/A	#N/A	#N/A	#N/A	#N/A	#N/A	#N/A	#N/A
BMXFF04v324672_42	BMXFF04v324672	46381	47562	SNF2	#N/A	#N/A	#N/A	#N/A	#N/A	#N/A	#N/A	#N/A	#N/A
BMXFF04v324672_44	BMXFF04v324672	48052	48228	NA	#N/A	#N/A	#N/A	#N/A	#N/A	#N/A	#N/A	#N/A	#N/A
BMXFF04v324672_45	BMXFF04v324672	48390	48914	HNH	#N/A	#N/A	#N/A	#N/A	#N/A	#N/A	#N/A	#N/A	#N/A
BMXFF04v324672_46	BMXFF04v324672	48916	49719	Prohibitin	#N/A	#N/A	#N/A	#N/A	#N/A	#N/A	#N/A	#N/A	#N/A
BMXFF04v324672_47	BMXFF04v324672	50210	50419	NA	#N/A	#N/A	#N/A	#N/A	#N/A	#N/A	#N/A	#N/A	#N/A
BMXFF04v324672_48	BMXFF04v324672	50437	50853	NA	#N/A	#N/A	#N/A	#N/A	#N/A	#N/A	#N/A	#N/A	#N/A
BMXFF04v324672_49	BMXFF04v324672	51084	51596	NA	#N/A	predict score: 0.505	predict as:anti-CRISPR	0.799	0.57	0.374	0.369	0.528	Yes
BMXFF04v324672_50	BMXFF04v324672	51641	51931	NA	#N/A	#N/A	#N/A	#N/A	#N/A	#N/A	#N/A	#N/A	#N/A
BMXFF04v324672_51	BMXFF04v324672	51928	52107	NA	#N/A	#N/A	#N/A	#N/A	#N/A	#N/A	#N/A	#N/A	#N/A
BMXFF04v324672_52	BMXFF04v324672	52173	52586	NA	#N/A	#N/A	#N/A	#N/A	#N/A	#N/A	#N/A	#N/A	#N/A
BMXFF04v324672_53	BMXFF04v324672	52579	52899	NA	#N/A	#N/A	#N/A	#N/A	#N/A	#N/A	#N/A	#N/A	#N/A
BMXFF04v324672_54	BMXFF04v324672	52927	54051	AAA_ATP_2	#N/A	#N/A	#N/A	#N/A	#N/A	#N/A	#N/A	#N/A	#N/A
BMXFF04v324672_55	BMXFF04v324672	55408	57234	NA	#N/A	predict score: 0.577	predict as:anti-CRISPR	0.83	0.774	0.408	0.533	0.636	Yes
BMXFF04v324672_56	BMXFF04v324672	57294	57731	NA	#N/A	#N/A	#N/A	#N/A	#N/A	#N/A	#N/A	#N/A	#N/A
BMXFF04v324672_57	BMXFF04v324672	57769	58398	NA	#N/A	#N/A	#N/A	#N/A	#N/A	#N/A	#N/A	#N/A	#N/A
BMXFF04v324672_59	BMXFF04v324672	58970	59389	HNH	#N/A	#N/A	#N/A	#N/A	#N/A	#N/A	#N/A	#N/A	#N/A
BMXFF04v324672_60	BMXFF04v324672	59621	59851	NA	#N/A	#N/A	#N/A	#N/A	#N/A	#N/A	#N/A	#N/A	#N/A
BMXFF04v324672_61	BMXFF04v324672	59977	60291	NA	#N/A	#N/A	#N/A	#N/A	#N/A	#N/A	#N/A	#N/A	#N/A
BMXFF04v324672_62	BMXFF04v324672	60288	60572	NA	#N/A	#N/A	#N/A	#N/A	#N/A	#N/A	#N/A	#N/A	#N/A
BMXFF04v324672_63	BMXFF04v324672	60828	61142	NA	#N/A	#N/A	#N/A	#N/A	#N/A	#N/A	#N/A	#N/A	#N/A
BMXFF04v324672_64	BMXFF04v324672	61616	61879	NA	#N/A	predict score: 0.523	predict as:anti-CRISPR	0.821	0.476	0.61	0.606	0.628	Yes
BMXFF04v324672_65	BMXFF04v324672	62493	62918	NA	#N/A	#N/A	#N/A	#N/A	#N/A	#N/A	#N/A	#N/A	#N/A
BMXFF04v324672_66	BMXFF04v324672	62926	63957	NA	#N/A	#N/A	#N/A	#N/A	#N/A	#N/A	#N/A	#N/A	#N/A
BMXFF04v324672_67	BMXFF04v324672	64601	65014	HNH	#N/A	#N/A	#N/A	#N/A	#N/A	#N/A	#N/A	#N/A	#N/A
BMXFF04v324672_68	BMXFF04v324672	65816	66226	HNH	#N/A	#N/A	#N/A	#N/A	#N/A	#N/A	#N/A	#N/A	#N/A
BMXFF04v324672_69	BMXFF04v324672	66507	66617	NA	#N/A	#N/A	#N/A	#N/A	#N/A	#N/A	#N/A	#N/A	#N/A
BMXFF04v324672_71	BMXFF04v324672	67429	67902	HNH	#N/A	#N/A	#N/A	#N/A	#N/A	#N/A	#N/A	#N/A	#N/A
BMXFF04v324672_72	BMXFF04v324672	67968	68402	NA	#N/A	#N/A	#N/A	#N/A	#N/A	#N/A	#N/A	#N/A	#N/A
BMXFF04v324672_73	BMXFF04v324672	68820	69026	NA	#N/A	predict score: 0.561	predict as:anti-CRISPR	0.372	0.884	0.366	0.485	0.527	Yes
BMXFF04v324672_74	BMXFF04v324672	69029	69301	NA	#N/A	#N/A	#N/A	#N/A	#N/A	#N/A	#N/A	#N/A	#N/A
BMXFF04v324672_75	BMXFF04v324672	69323	69706	phage_O	#N/A	#N/A	#N/A	#N/A	#N/A	#N/A	#N/A	#N/A	#N/A
BMXFF04v324672_78	BMXFF04v324672	70440	70976	NA	#N/A	#N/A	#N/A	#N/A	#N/A	#N/A	#N/A	#N/A	#N/A
BMXFF04v324672_79	BMXFF04v324672	70976	71272	NA	#N/A	predict score: 0.736	predict as:anti-CRISPR	0.719	0.555	0.599	0.759	0.658	Yes
BMXFF04v324672_80	BMXFF04v324672	71262	73538	TerL	#N/A	#N/A	#N/A	#N/A	#N/A	#N/A	#N/A	#N/A	#N/A
BMXFF04v324672_81	BMXFF04v324672	73609	75999	portal	#N/A	#N/A	#N/A	#N/A	#N/A	#N/A	#N/A	#N/A	#N/A
BMXFF04v324672_82	BMXFF04v324672	75999	76748	NA	#N/A	#N/A	#N/A	#N/A	#N/A	#N/A	#N/A	#N/A	#N/A
BMXFF04v324672_83	BMXFF04v324672	76750	78123	NA	#N/A	#N/A	#N/A	#N/A	#N/A	#N/A	#N/A	#N/A	#N/A
BMXFF04v324672_84	BMXFF04v324672	78125	78646	NA	#N/A	#N/A	#N/A	#N/A	#N/A	#N/A	#N/A	#N/A	#N/A
BMXFF04v324672_85	BMXFF04v324672	78643	78813	NA	#N/A	#N/A	#N/A	#N/A	#N/A	#N/A	#N/A	#N/A	#N/A
BMXFF04v324672_87	BMXFF04v324672	85985	87058	RT_G2	#N/A	#N/A	#N/A	#N/A	#N/A	#N/A	#N/A	#N/A	#N/A
BMXFF04v324672_89	BMXFF04v324672	87452	87838	NA	#N/A	#N/A	#N/A	#N/A	#N/A	#N/A	#N/A	#N/A	#N/A
BMXFF04v324672_90	BMXFF04v324672	88011	88391	NA	#N/A	#N/A	#N/A	#N/A	#N/A	#N/A	#N/A	#N/A	#N/A
BMXFF04v324672_91	BMXFF04v324672	88333	88578	NA	#N/A	#N/A	#N/A	#N/A	#N/A	#N/A	#N/A	#N/A	#N/A
BMXFF04v324672_92	BMXFF04v324672	88730	89137	NA	#N/A	#N/A	#N/A	#N/A	#N/A	#N/A	#N/A	#N/A	#N/A
BMXFF04v324672_94	BMXFF04v324672	89384	89728	ZnMc	#N/A	#N/A	#N/A	#N/A	#N/A	#N/A	#N/A	#N/A	#N/A
BMXFF04v324672_95	BMXFF04v324672	89883	90794	NA	#N/A	#N/A	#N/A	#N/A	#N/A	#N/A	#N/A	#N/A	#N/A
BMXFF04v324672_96	BMXFF04v324672	90815	91237	NA	#N/A	#N/A	#N/A	#N/A	#N/A	#N/A	#N/A	#N/A	#N/A
BMXFF04v324672_97	BMXFF04v324672	91250	91756	NA	#N/A	#N/A	#N/A	#N/A	#N/A	#N/A	#N/A	#N/A	#N/A
BMXFF04v324672_98	BMXFF04v324672	91761	92006	NA	#N/A	predict score: 0.583	predict as:anti-CRISPR	0.591	0.396	0.493	0.599	0.52	Yes
BMXFF04v324672_99	BMXFF04v324672	92008	92409	ZnMc	#N/A	#N/A	#N/A	#N/A	#N/A	#N/A	#N/A	#N/A	#N/A
BMXFF04v324672_100	BMXFF04v324672	92557	93720	NA	#N/A	#N/A	#N/A	#N/A	#N/A	#N/A	#N/A	#N/A	#N/A
BMXFF04v324672_101	BMXFF04v324672	93743	95251	MCP	#N/A	#N/A	#N/A	#N/A	#N/A	#N/A	#N/A	#N/A	#N/A
BMXFF04v324672_102	BMXFF04v324672	95318	96223	NA	#N/A	#N/A	#N/A	#N/A	#N/A	#N/A	#N/A	#N/A	#N/A
BMXFF04v324672_103	BMXFF04v324672	96227	97243	NA	#N/A	#N/A	#N/A	#N/A	#N/A	#N/A	#N/A	#N/A	#N/A
BMXFF04v324672_104	BMXFF04v324672	97246	97950	NA	#N/A	#N/A	#N/A	#N/A	#N/A	#N/A	#N/A	#N/A	#N/A
BMXFF04v324672_105	BMXFF04v324672	97976	98908	NA	#N/A	#N/A	#N/A	#N/A	#N/A	#N/A	#N/A	#N/A	#N/A
BMXFF04v324672_106	BMXFF04v324672	98952	99590	NA	#N/A	#N/A	#N/A	#N/A	#N/A	#N/A	#N/A	#N/A	#N/A
BMXFF04v324672_107	BMXFF04v324672	99577	99870	NA	#N/A	#N/A	#N/A	#N/A	#N/A	#N/A	#N/A	#N/A	#N/A
BMXFF04v324672_108	BMXFF04v324672	99951	100679	IHF_54	#N/A	#N/A	#N/A	#N/A	#N/A	#N/A	#N/A	#N/A	#N/A
BMXFF04v324672_109	BMXFF04v324672	100679	101203	IHF_53	#N/A	#N/A	#N/A	#N/A	#N/A	#N/A	#N/A	#N/A	#N/A
BMXFF04v324672_110	BMXFF04v324672	101203	101898	Ttub	#N/A	#N/A	#N/A	#N/A	#N/A	#N/A	#N/A	#N/A	#N/A
BMXFF04v324672_111	BMXFF04v324672	101901	106481	Tstab	#N/A	#N/A	#N/A	#N/A	#N/A	#N/A	#N/A	#N/A	#N/A
BMXFF04v324672_112	BMXFF04v324672	106588	107865	NA	#N/A	#N/A	#N/A	#N/A	#N/A	#N/A	#N/A	#N/A	#N/A
BMXFF04v48180_1	BMXFF04v48180	1	66	NA	#N/A	#N/A	#N/A	#N/A	#N/A	#N/A	#N/A	#N/A	#N/A
BMXFF04v48180_2	BMXFF04v48180	85	255	NA	#N/A	#N/A	#N/A	#N/A	#N/A	#N/A	#N/A	#N/A	#N/A
BMXFF04v48180_3	BMXFF04v48180	252	785	NA	#N/A	#N/A	#N/A	#N/A	#N/A	#N/A	#N/A	#N/A	#N/A
BMXFF04v48180_5	BMXFF04v48180	2164	2910	NA	#N/A	#N/A	#N/A	#N/A	#N/A	#N/A	#N/A	#N/A	#N/A
BMXFF04v48180_6	BMXFF04v48180	2917	3108	NA	#N/A	#N/A	#N/A	#N/A	#N/A	#N/A	#N/A	#N/A	#N/A
BMXFF04v48180_7	BMXFF04v48180	3108	5510	portal	#N/A	#N/A	#N/A	#N/A	#N/A	#N/A	#N/A	#N/A	#N/A
BMXFF04v48180_8	BMXFF04v48180	5611	7857	TerL	#N/A	#N/A	#N/A	#N/A	#N/A	#N/A	#N/A	#N/A	#N/A
BMXFF04v48180_9	BMXFF04v48180	7826	8218	NA	#N/A	predict score: 0.614	predict as:anti-CRISPR	0.833	0.437	0.364	0.568	0.551	Yes
BMXFF04v48180_10	BMXFF04v48180	8205	8747	NA	#N/A	#N/A	#N/A	#N/A	#N/A	#N/A	#N/A	#N/A	#N/A
BMXFF04v48180_12	BMXFF04v48180	9230	9703	NA	#N/A	#N/A	#N/A	#N/A	#N/A	#N/A	#N/A	#N/A	#N/A
BMXFF04v48180_14	BMXFF04v48180	9980	10363	phage_O	#N/A	#N/A	#N/A	#N/A	#N/A	#N/A	#N/A	#N/A	#N/A
BMXFF04v48180_15	BMXFF04v48180	10369	10662	NA	#N/A	#N/A	#N/A	#N/A	#N/A	#N/A	#N/A	#N/A	#N/A
BMXFF04v48180_16	BMXFF04v48180	10664	10897	NA	#N/A	predict score: 0.676	predict as:anti-CRISPR	0.523	0.78	0.345	0.53	0.544	Yes
BMXFF04v48180_17	BMXFF04v48180	10860	11096	NA	#N/A	#N/A	#N/A	#N/A	#N/A	#N/A	#N/A	#N/A	#N/A
BMXFF04v48180_18	BMXFF04v48180	11102	11251	NA	#N/A	#N/A	#N/A	#N/A	#N/A	#N/A	#N/A	#N/A	#N/A
BMXFF04v48180_19	BMXFF04v48180	11358	11651	HNH	#N/A	#N/A	#N/A	#N/A	#N/A	#N/A	#N/A	#N/A	#N/A
BMXFF04v48180_20	BMXFF04v48180	11915	12244	NA	#N/A	#N/A	#N/A	#N/A	#N/A	#N/A	#N/A	#N/A	#N/A
BMXFF04v48180_22	BMXFF04v48180	13225	13332	NA	#N/A	#N/A	#N/A	#N/A	#N/A	#N/A	#N/A	#N/A	#N/A
BMXFF04v48180_23	BMXFF04v48180	14118	14516	HNH	#N/A	#N/A	#N/A	#N/A	#N/A	#N/A	#N/A	#N/A	#N/A
BMXFF04v48180_24	BMXFF04v48180	15927	16274	NA	#N/A	predict score: 0.683	predict as:anti-CRISPR	0.794	0.856	0.663	0.815	0.782	Yes
BMXFF04v48180_25	BMXFF04v48180	16773	17036	NA	#N/A	predict score: 0.577	predict as:anti-CRISPR	0.817	0.393	0.495	0.713	0.605	Yes
BMXFF04v48180_26	BMXFF04v48180	17158	17415	NA	#N/A	#N/A	#N/A	#N/A	#N/A	#N/A	#N/A	#N/A	#N/A
BMXFF04v48180_27	BMXFF04v48180	17790	18089	NA	#N/A	predict score: 0.68	predict as:anti-CRISPR	0.419	0.5	0.518	0.618	0.514	Yes
BMXFF04v48180_28	BMXFF04v48180	18334	18624	NA	#N/A	#N/A	#N/A	#N/A	#N/A	#N/A	#N/A	#N/A	#N/A
BMXFF04v48180_29	BMXFF04v48180	18900	19019	NA	#N/A	#N/A	#N/A	#N/A	#N/A	#N/A	#N/A	#N/A	#N/A
BMXFF04v48180_30	BMXFF04v48180	19059	19424	NA	#N/A	#N/A	#N/A	#N/A	#N/A	#N/A	#N/A	#N/A	#N/A
BMXFF04v48180_31	BMXFF04v48180	19421	19651	NA	#N/A	#N/A	#N/A	#N/A	#N/A	#N/A	#N/A	#N/A	#N/A
BMXFF04v48180_32	BMXFF04v48180	19966	20337	HNH	#N/A	#N/A	#N/A	#N/A	#N/A	#N/A	#N/A	#N/A	#N/A
BMXFF04v48180_33	BMXFF04v48180	21105	21725	NA	#N/A	#N/A	#N/A	#N/A	#N/A	#N/A	#N/A	#N/A	#N/A
BMXFF04v48180_34	BMXFF04v48180	21855	22295	NA	#N/A	#N/A	#N/A	#N/A	#N/A	#N/A	#N/A	#N/A	#N/A
BMXFF04v48180_35	BMXFF04v48180	22396	24225	NA	#N/A	predict score: 0.547	predict as:anti-CRISPR	0.827	0.779	0.416	0.499	0.63	Yes
BMXFF04v48180_36	BMXFF04v48180	25311	25646	NA	#N/A	#N/A	#N/A	#N/A	#N/A	#N/A	#N/A	#N/A	#N/A
BMXFF04v48180_37	BMXFF04v48180	25666	26022	NA	#N/A	#N/A	#N/A	#N/A	#N/A	#N/A	#N/A	#N/A	#N/A
BMXFF04v48180_38	BMXFF04v48180	26109	26321	NA	#N/A	#N/A	#N/A	#N/A	#N/A	#N/A	#N/A	#N/A	#N/A
BMXFF04v48180_39	BMXFF04v48180	26496	26702	NA	#N/A	#N/A	#N/A	#N/A	#N/A	#N/A	#N/A	#N/A	#N/A
BMXFF04v48180_40	BMXFF04v48180	26921	27682	Prohibitin	#N/A	#N/A	#N/A	#N/A	#N/A	#N/A	#N/A	#N/A	#N/A
BMXFF04v48180_41	BMXFF04v48180	27679	27984	NA	#N/A	#N/A	#N/A	#N/A	#N/A	#N/A	#N/A	#N/A	#N/A
BMXFF04v48180_42	BMXFF04v48180	27986	28390	NA	#N/A	#N/A	#N/A	#N/A	#N/A	#N/A	#N/A	#N/A	#N/A
BMXFF04v48180_43	BMXFF04v48180	28390	29259	NA	#N/A	#N/A	#N/A	#N/A	#N/A	#N/A	#N/A	#N/A	#N/A
BMXFF04v48180_46	BMXFF04v48180	30871	32046	SNF2	#N/A	#N/A	#N/A	#N/A	#N/A	#N/A	#N/A	#N/A	#N/A
BMXFF04v48180_47	BMXFF04v48180	32043	32648	Rep_Org	#N/A	#N/A	#N/A	#N/A	#N/A	#N/A	#N/A	#N/A	#N/A
BMXFF04v48180_48	BMXFF04v48180	32651	33832	DnaB	#N/A	#N/A	#N/A	#N/A	#N/A	#N/A	#N/A	#N/A	#N/A
BMXFF04v48180_49	BMXFF04v48180	33825	34505	ATP_43b	#N/A	#N/A	#N/A	#N/A	#N/A	#N/A	#N/A	#N/A	#N/A
BMXFF04v48180_50	BMXFF04v48180	34523	34951	NA	#N/A	predict score: 0.52	predict as:anti-CRISPR	0.594	0.773	0.512	0.547	0.607	Yes
BMXFF04v48180_51	BMXFF04v48180	34982	35908	NA	#N/A	#N/A	#N/A	#N/A	#N/A	#N/A	#N/A	#N/A	#N/A
BMXFF04v48180_52	BMXFF04v48180	35942	36904	primase	#N/A	#N/A	#N/A	#N/A	#N/A	#N/A	#N/A	#N/A	#N/A
BMXFF04v48180_53	BMXFF04v48180	36930	37676	NA	#N/A	#N/A	#N/A	#N/A	#N/A	#N/A	#N/A	#N/A	#N/A
BMXFF04v48180_54	BMXFF04v48180	37757	38791	NA	#N/A	#N/A	#N/A	#N/A	#N/A	#N/A	#N/A	#N/A	#N/A
BMXFF04v48180_55	BMXFF04v48180	38733	39908	MPN_crAss001	#N/A	#N/A	#N/A	#N/A	#N/A	#N/A	#N/A	#N/A	#N/A
BMXFF04v48180_56	BMXFF04v48180	39896	40738	ThiF_crAss001	#N/A	#N/A	#N/A	#N/A	#N/A	#N/A	#N/A	#N/A	#N/A
BMXFF04v48180_57	BMXFF04v48180	40735	41496	NA	#N/A	#N/A	#N/A	#N/A	#N/A	#N/A	#N/A	#N/A	#N/A
BMXFF04v48180_58	BMXFF04v48180	41493	42239	UDG	#N/A	#N/A	#N/A	#N/A	#N/A	#N/A	#N/A	#N/A	#N/A
BMXFF04v48180_59	BMXFF04v48180	42181	42678	NA	#N/A	#N/A	#N/A	#N/A	#N/A	#N/A	#N/A	#N/A	#N/A
BMXFF04v48180_60	BMXFF04v48180	42665	43141	gene48b	#N/A	#N/A	#N/A	#N/A	#N/A	#N/A	#N/A	#N/A	#N/A
BMXFF04v48180_61	BMXFF04v48180	43092	43379	NA	#N/A	predict score: 0.576	predict as:anti-CRISPR	0.919	0.917	0.832	0.864	0.883	Yes
BMXFF04v48180_62	BMXFF04v48180	43360	44403	PDDEXK_beta	#N/A	#N/A	#N/A	#N/A	#N/A	#N/A	#N/A	#N/A	#N/A
BMXFF04v48180_63	BMXFF04v48180	44400	46589	RNR	#N/A	#N/A	#N/A	#N/A	#N/A	#N/A	#N/A	#N/A	#N/A
BMXFF04v48180_64	BMXFF04v48180	46573	47061	NrdG	#N/A	#N/A	#N/A	#N/A	#N/A	#N/A	#N/A	#N/A	#N/A
BMXFF04v48180_65	BMXFF04v48180	47045	47584	dUTP	#N/A	#N/A	#N/A	#N/A	#N/A	#N/A	#N/A	#N/A	#N/A
BMXFF04v48180_66	BMXFF04v48180	47610	48101	Asp_protease	#N/A	#N/A	#N/A	#N/A	#N/A	#N/A	#N/A	#N/A	#N/A
BMXFF04v48180_67	BMXFF04v48180	48098	48361	NA	#N/A	#N/A	#N/A	#N/A	#N/A	#N/A	#N/A	#N/A	#N/A
BMXFF04v48180_68	BMXFF04v48180	48358	50679	PolA	#N/A	#N/A	#N/A	#N/A	#N/A	#N/A	#N/A	#N/A	#N/A
BMXFF04v48180_69	BMXFF04v48180	50724	51167	dGMP_kinase	#N/A	#N/A	#N/A	#N/A	#N/A	#N/A	#N/A	#N/A	#N/A
BMXFF04v48180_70	BMXFF04v48180	51151	51324	NA	#N/A	#N/A	#N/A	#N/A	#N/A	#N/A	#N/A	#N/A	#N/A
BMXFF04v48180_71	BMXFF04v48180	51326	51493	NA	#N/A	#N/A	#N/A	#N/A	#N/A	#N/A	#N/A	#N/A	#N/A
BMXFF04v48180_72	BMXFF04v48180	51510	52037	Radical_SAM	#N/A	#N/A	#N/A	#N/A	#N/A	#N/A	#N/A	#N/A	#N/A
BMXFF04v48180_74	BMXFF04v48180	52210	52395	NA	#N/A	#N/A	#N/A	#N/A	#N/A	#N/A	#N/A	#N/A	#N/A
BMXFF04v48180_75	BMXFF04v48180	52459	52953	HNH	#N/A	#N/A	#N/A	#N/A	#N/A	#N/A	#N/A	#N/A	#N/A
BMXFF04v48180_76	BMXFF04v48180	52950	53219	TRX	#N/A	#N/A	#N/A	#N/A	#N/A	#N/A	#N/A	#N/A	#N/A
BMXFF04v48180_77	BMXFF04v48180	53216	53383	NA	#N/A	#N/A	#N/A	#N/A	#N/A	#N/A	#N/A	#N/A	#N/A
BMXFF04v48180_78	BMXFF04v48180	53380	53967	NA	#N/A	#N/A	#N/A	#N/A	#N/A	#N/A	#N/A	#N/A	#N/A
BMXFF04v48180_79	BMXFF04v48180	54109	54345	NA	#N/A	predict score: 0.503	predict as:anti-CRISPR	0.475	0.675	0.309	0.841	0.575	Yes
BMXFF04v48180_80	BMXFF04v48180	54342	54965	NA	#N/A	#N/A	#N/A	#N/A	#N/A	#N/A	#N/A	#N/A	#N/A
BMXFF04v48180_81	BMXFF04v48180	55121	61999	RNApBprime	#N/A	#N/A	#N/A	#N/A	#N/A	#N/A	#N/A	#N/A	#N/A
BMXFF04v48180_82	BMXFF04v48180	62013	66386	NA	#N/A	#N/A	#N/A	#N/A	#N/A	#N/A	#N/A	#N/A	#N/A
BMXFF04v48180_83	BMXFF04v48180	66444	73640	PDDEXK_tr	#N/A	#N/A	#N/A	#N/A	#N/A	#N/A	#N/A	#N/A	#N/A
BMXFF04v48180_84	BMXFF04v48180	73653	75056	NA	#N/A	predict score: 0.508	predict as:anti-CRISPR	0.887	0.688	0.468	0.514	0.639	Yes
BMXFF04v48180_85	BMXFF04v48180	75060	77585	NA	#N/A	#N/A	#N/A	#N/A	#N/A	#N/A	#N/A	#N/A	#N/A
BMXFF04v48180_86	BMXFF04v48180	77688	82220	Tstab	#N/A	#N/A	#N/A	#N/A	#N/A	#N/A	#N/A	#N/A	#N/A
BMXFF04v48180_87	BMXFF04v48180	82226	82924	Ttub	#N/A	#N/A	#N/A	#N/A	#N/A	#N/A	#N/A	#N/A	#N/A
BMXFF04v48180_88	BMXFF04v48180	82921	83445	IHF_53	#N/A	#N/A	#N/A	#N/A	#N/A	#N/A	#N/A	#N/A	#N/A
BMXFF04v48180_89	BMXFF04v48180	83445	84176	IHF_54	#N/A	#N/A	#N/A	#N/A	#N/A	#N/A	#N/A	#N/A	#N/A
BMXFF04v48180_90	BMXFF04v48180	84178	84750	GIY	#N/A	#N/A	#N/A	#N/A	#N/A	#N/A	#N/A	#N/A	#N/A
BMXFF04v48180_91	BMXFF04v48180	84800	85036	NA	#N/A	#N/A	#N/A	#N/A	#N/A	#N/A	#N/A	#N/A	#N/A
BMXFF04v48180_92	BMXFF04v48180	85026	85541	NA	#N/A	#N/A	#N/A	#N/A	#N/A	#N/A	#N/A	#N/A	#N/A
BMXFF04v48180_93	BMXFF04v48180	85584	86627	NA	#N/A	#N/A	#N/A	#N/A	#N/A	#N/A	#N/A	#N/A	#N/A
BMXFF04v48180_94	BMXFF04v48180	86647	87342	NA	#N/A	#N/A	#N/A	#N/A	#N/A	#N/A	#N/A	#N/A	#N/A
BMXFF04v48180_95	BMXFF04v48180	87345	88340	NA	#N/A	#N/A	#N/A	#N/A	#N/A	#N/A	#N/A	#N/A	#N/A
BMXFF04v48180_96	BMXFF04v48180	88376	89356	NA	#N/A	#N/A	#N/A	#N/A	#N/A	#N/A	#N/A	#N/A	#N/A
BMXFF04v48180_97	BMXFF04v48180	89435	90949	MCP	#N/A	#N/A	#N/A	#N/A	#N/A	#N/A	#N/A	#N/A	#N/A
BMXFF04v48180_98	BMXFF04v48180	90979	92127	NA	#N/A	#N/A	#N/A	#N/A	#N/A	#N/A	#N/A	#N/A	#N/A
BMXFF04v48180_99	BMXFF04v48180	92261	92662	ZnMc	#N/A	#N/A	#N/A	#N/A	#N/A	#N/A	#N/A	#N/A	#N/A
BMXFF04v48180_100	BMXFF04v48180	92665	92892	NA	#N/A	#N/A	#N/A	#N/A	#N/A	#N/A	#N/A	#N/A	#N/A
BMXFF04v48180_101	BMXFF04v48180	92896	93408	NA	#N/A	#N/A	#N/A	#N/A	#N/A	#N/A	#N/A	#N/A	#N/A
BMXFF04v48180_102	BMXFF04v48180	93434	93865	NA	#N/A	#N/A	#N/A	#N/A	#N/A	#N/A	#N/A	#N/A	#N/A
BMXFF04v48180_103	BMXFF04v48180	93885	94814	NA	#N/A	#N/A	#N/A	#N/A	#N/A	#N/A	#N/A	#N/A	#N/A
BMXFF04v48180_105	BMXFF04v48180	95235	95651	NA	#N/A	#N/A	#N/A	#N/A	#N/A	#N/A	#N/A	#N/A	#N/A
BMXFF04v48180_106	BMXFF04v48180	95620	95712	NA	#N/A	#N/A	#N/A	#N/A	#N/A	#N/A	#N/A	#N/A	#N/A
BMXFF04v48180_107	BMXFF04v48180	95798	96253	NA	#N/A	#N/A	#N/A	#N/A	#N/A	#N/A	#N/A	#N/A	#N/A
BMXFF04v48180_108	BMXFF04v48180	96222	96590	NA	#N/A	#N/A	#N/A	#N/A	#N/A	#N/A	#N/A	#N/A	#N/A
BMXFF04v48180_109	BMXFF04v48180	96770	97174	NA	#N/A	#N/A	#N/A	#N/A	#N/A	#N/A	#N/A	#N/A	#N/A
BMXFF04v90736_1	BMXFF04v90736	2	439	DNA_lig	#N/A	#N/A	#N/A	#N/A	#N/A	#N/A	#N/A	#N/A	#N/A
BMXFF04v90736_4	BMXFF04v90736	1016	1216	NA	#N/A	#N/A	#N/A	#N/A	#N/A	#N/A	#N/A	#N/A	#N/A
BMXFF04v90736_5	BMXFF04v90736	1209	1580	NA	#N/A	#N/A	#N/A	#N/A	#N/A	#N/A	#N/A	#N/A	#N/A
BMXFF04v90736_6	BMXFF04v90736	1567	2172	RepB	#N/A	#N/A	#N/A	#N/A	#N/A	#N/A	#N/A	#N/A	#N/A
BMXFF04v90736_7	BMXFF04v90736	2165	2533	NA	#N/A	#N/A	#N/A	#N/A	#N/A	#N/A	#N/A	#N/A	#N/A
BMXFF04v90736_8	BMXFF04v90736	2511	2861	NA	#N/A	#N/A	#N/A	#N/A	#N/A	#N/A	#N/A	#N/A	#N/A
BMXFF04v90736_9	BMXFF04v90736	2848	3024	NA	#N/A	#N/A	#N/A	#N/A	#N/A	#N/A	#N/A	#N/A	#N/A
BMXFF04v90736_10	BMXFF04v90736	3036	3479	NA	#N/A	predict score: 0.653	predict as:anti-CRISPR	0.555	0.593	0.389	0.687	0.556	Yes
BMXFF04v90736_11	BMXFF04v90736	3488	3754	NA	#N/A	#N/A	#N/A	#N/A	#N/A	#N/A	#N/A	#N/A	#N/A
BMXFF04v90736_12	BMXFF04v90736	3742	3912	NA	#N/A	#N/A	#N/A	#N/A	#N/A	#N/A	#N/A	#N/A	#N/A
BMXFF04v90736_14	BMXFF04v90736	4264	4671	NA	#N/A	#N/A	#N/A	#N/A	#N/A	#N/A	#N/A	#N/A	#N/A
BMXFF04v90736_15	BMXFF04v90736	4668	6263	Thy1	#N/A	#N/A	#N/A	#N/A	#N/A	#N/A	#N/A	#N/A	#N/A
BMXFF04v90736_16	BMXFF04v90736	6260	6382	NA	#N/A	#N/A	#N/A	#N/A	#N/A	#N/A	#N/A	#N/A	#N/A
BMXFF04v90736_17	BMXFF04v90736	6585	6749	NA	#N/A	#N/A	#N/A	#N/A	#N/A	#N/A	#N/A	#N/A	#N/A
BMXFF04v90736_18	BMXFF04v90736	6746	7081	NA	#N/A	predict score: 0.624	predict as:anti-CRISPR	0.734	0.652	0.472	0.737	0.649	Yes
BMXFF04v90736_19	BMXFF04v90736	7078	7365	NA	#N/A	predict score: 0.579	predict as:anti-CRISPR	0.71	0.815	0.588	0.859	0.743	Yes
BMXFF04v90736_20	BMXFF04v90736	7344	7631	NA	#N/A	#N/A	#N/A	#N/A	#N/A	#N/A	#N/A	#N/A	#N/A
BMXFF04v90736_21	BMXFF04v90736	7624	8211	NA	#N/A	#N/A	#N/A	#N/A	#N/A	#N/A	#N/A	#N/A	#N/A
BMXFF04v90736_22	BMXFF04v90736	8195	8347	NA	#N/A	#N/A	#N/A	#N/A	#N/A	#N/A	#N/A	#N/A	#N/A
BMXFF04v90736_23	BMXFF04v90736	8286	8666	NA	#N/A	#N/A	#N/A	#N/A	#N/A	#N/A	#N/A	#N/A	#N/A
BMXFF04v90736_25	BMXFF04v90736	9194	9718	NA	#N/A	#N/A	#N/A	#N/A	#N/A	#N/A	#N/A	#N/A	#N/A
BMXFF04v90736_26	BMXFF04v90736	9718	10446	NA	#N/A	#N/A	#N/A	#N/A	#N/A	#N/A	#N/A	#N/A	#N/A
BMXFF04v90736_27	BMXFF04v90736	10436	10849	NA	#N/A	#N/A	#N/A	#N/A	#N/A	#N/A	#N/A	#N/A	#N/A
BMXFF04v90736_28	BMXFF04v90736	10846	11202	NA	#N/A	predict score: 0.802	predict as:anti-CRISPR	0.9	0.873	0.54	0.912	0.806	Yes
BMXFF04v90736_29	BMXFF04v90736	11189	11533	NA	#N/A	#N/A	#N/A	#N/A	#N/A	#N/A	#N/A	#N/A	#N/A
BMXFF04v90736_30	BMXFF04v90736	11526	11648	NA	#N/A	#N/A	#N/A	#N/A	#N/A	#N/A	#N/A	#N/A	#N/A
BMXFF04v90736_31	BMXFF04v90736	11635	11826	NA	#N/A	#N/A	#N/A	#N/A	#N/A	#N/A	#N/A	#N/A	#N/A
BMXFF04v90736_32	BMXFF04v90736	11823	12143	NA	#N/A	#N/A	#N/A	#N/A	#N/A	#N/A	#N/A	#N/A	#N/A
BMXFF04v90736_33	BMXFF04v90736	12115	12408	MPP	#N/A	#N/A	#N/A	#N/A	#N/A	#N/A	#N/A	#N/A	#N/A
BMXFF04v90736_34	BMXFF04v90736	12466	13302	LAGLIDADG	#N/A	#N/A	#N/A	#N/A	#N/A	#N/A	#N/A	#N/A	#N/A
BMXFF04v90736_35	BMXFF04v90736	13448	13720	MPP	#N/A	#N/A	#N/A	#N/A	#N/A	#N/A	#N/A	#N/A	#N/A
BMXFF04v90736_36	BMXFF04v90736	13731	14183	NA	#N/A	predict score: 0.677	predict as:anti-CRISPR	0.698	0.476	0.769	0.626	0.642	Yes
BMXFF04v90736_37	BMXFF04v90736	14185	14550	NA	#N/A	#N/A	#N/A	#N/A	#N/A	#N/A	#N/A	#N/A	#N/A
BMXFF04v90736_38	BMXFF04v90736	14547	15266	MPP	#N/A	#N/A	#N/A	#N/A	#N/A	#N/A	#N/A	#N/A	#N/A
BMXFF04v90736_39	BMXFF04v90736	15263	15457	NA	#N/A	predict score: 0.694	predict as:anti-CRISPR	0.978	0.78	0.366	0.845	0.742	Yes
BMXFF04v90736_40	BMXFF04v90736	15524	20149	NA	#N/A	predict score: 0.525	predict as:anti-CRISPR	0.939	0.818	0.423	0.821	0.75	Yes
BMXFF04v90736_41	BMXFF04v90736	20140	23439	ZnMc_tr	#N/A	#N/A	#N/A	#N/A	#N/A	#N/A	#N/A	#N/A	#N/A
BMXFF04v90736_42	BMXFF04v90736	23439	32615	RNApB	#N/A	#N/A	#N/A	#N/A	#N/A	#N/A	#N/A	#N/A	#N/A
BMXFF04v90736_43	BMXFF04v90736	32618	41287	SF1_tr	#N/A	#N/A	#N/A	#N/A	#N/A	#N/A	#N/A	#N/A	#N/A
BMXFF04v90736_44	BMXFF04v90736	41294	43138	NA	#N/A	#N/A	#N/A	#N/A	#N/A	#N/A	#N/A	#N/A	#N/A
BMXFF04v90736_45	BMXFF04v90736	43135	47841	NA	#N/A	predict score: 0.504	predict as:anti-CRISPR	0.715	0.62	0.404	0.514	0.563	Yes
BMXFF04v90736_46	BMXFF04v90736	47893	48204	cls164	#N/A	#N/A	#N/A	#N/A	#N/A	#N/A	#N/A	#N/A	#N/A
BMXFF04v90736_47	BMXFF04v90736	48277	48843	NA	#N/A	#N/A	#N/A	#N/A	#N/A	#N/A	#N/A	#N/A	#N/A
BMXFF04v90736_48	BMXFF04v90736	48840	50516	NA	#N/A	#N/A	#N/A	#N/A	#N/A	#N/A	#N/A	#N/A	#N/A
BMXFF04v90736_49	BMXFF04v90736	50509	55560	Tstab	#N/A	#N/A	#N/A	#N/A	#N/A	#N/A	#N/A	#N/A	#N/A
BMXFF04v90736_50	BMXFF04v90736	55564	59280	NA	#N/A	#N/A	#N/A	#N/A	#N/A	#N/A	#N/A	#N/A	#N/A
BMXFF04v90736_51	BMXFF04v90736	59284	59913	NA	#N/A	#N/A	#N/A	#N/A	#N/A	#N/A	#N/A	#N/A	#N/A
BMXFF04v90736_52	BMXFF04v90736	59916	60353	NA	#N/A	predict score: 0.527	predict as:anti-CRISPR	0.797	0.334	0.763	0.465	0.59	Yes
BMXFF04v90736_53	BMXFF04v90736	60353	61051	Ttub	#N/A	#N/A	#N/A	#N/A	#N/A	#N/A	#N/A	#N/A	#N/A
BMXFF04v90736_54	BMXFF04v90736	61051	61722	IHF_54	#N/A	#N/A	#N/A	#N/A	#N/A	#N/A	#N/A	#N/A	#N/A
BMXFF04v90736_55	BMXFF04v90736	61796	62692	NA	#N/A	#N/A	#N/A	#N/A	#N/A	#N/A	#N/A	#N/A	#N/A
BMXFF04v90736_56	BMXFF04v90736	62710	63477	NA	#N/A	#N/A	#N/A	#N/A	#N/A	#N/A	#N/A	#N/A	#N/A
BMXFF04v90736_57	BMXFF04v90736	63483	64379	NA	#N/A	predict score: 0.604	predict as:anti-CRISPR	0.742	0.751	0.57	0.705	0.692	Yes
BMXFF04v90736_58	BMXFF04v90736	64454	65872	MCP	#N/A	#N/A	#N/A	#N/A	#N/A	#N/A	#N/A	#N/A	#N/A
BMXFF04v90736_59	BMXFF04v90736	65887	66990	NA	#N/A	#N/A	#N/A	#N/A	#N/A	#N/A	#N/A	#N/A	#N/A
BMXFF04v90736_60	BMXFF04v90736	67120	69030	NA	#N/A	predict score: 0.513	predict as:anti-CRISPR	0.579	0.587	0.469	0.728	0.591	Yes
BMXFF04v90736_61	BMXFF04v90736	69035	69358	NA	#N/A	#N/A	#N/A	#N/A	#N/A	#N/A	#N/A	#N/A	#N/A
BMXFF04v90736_62	BMXFF04v90736	69355	69807	NA	#N/A	#N/A	#N/A	#N/A	#N/A	#N/A	#N/A	#N/A	#N/A
BMXFF04v90736_63	BMXFF04v90736	69819	71360	NA	#N/A	#N/A	#N/A	#N/A	#N/A	#N/A	#N/A	#N/A	#N/A
BMXFF04v90736_64	BMXFF04v90736	71363	71707	NA	#N/A	#N/A	#N/A	#N/A	#N/A	#N/A	#N/A	#N/A	#N/A
BMXFF04v90736_66	BMXFF04v90736	75165	75764	NA	#N/A	#N/A	#N/A	#N/A	#N/A	#N/A	#N/A	#N/A	#N/A
BMXFF04v90736_67	BMXFF04v90736	75749	75862	NA	#N/A	#N/A	#N/A	#N/A	#N/A	#N/A	#N/A	#N/A	#N/A
BMXFF04v90736_68	BMXFF04v90736	75882	76190	NA	#N/A	#N/A	#N/A	#N/A	#N/A	#N/A	#N/A	#N/A	#N/A
BMXFF04v90736_69	BMXFF04v90736	76174	76380	NA	#N/A	#N/A	#N/A	#N/A	#N/A	#N/A	#N/A	#N/A	#N/A
BMXFF04v90736_70	BMXFF04v90736	76361	77125	NA	#N/A	#N/A	#N/A	#N/A	#N/A	#N/A	#N/A	#N/A	#N/A
BMXFF04v90736_71	BMXFF04v90736	77122	79353	portal	#N/A	#N/A	#N/A	#N/A	#N/A	#N/A	#N/A	#N/A	#N/A
BMXFF04v90736_72	BMXFF04v90736	79340	79672	NA	#N/A	#N/A	#N/A	#N/A	#N/A	#N/A	#N/A	#N/A	#N/A
BMXFF04v90736_73	BMXFF04v90736	79635	81983	TerL	#N/A	#N/A	#N/A	#N/A	#N/A	#N/A	#N/A	#N/A	#N/A
BMXFF04v90736_74	BMXFF04v90736	81976	82581	NA	#N/A	#N/A	#N/A	#N/A	#N/A	#N/A	#N/A	#N/A	#N/A
BMXFF04v90736_75	BMXFF04v90736	82603	83325	NA	#N/A	#N/A	#N/A	#N/A	#N/A	#N/A	#N/A	#N/A	#N/A
BMXFF04v90736_78	BMXFF04v90736	84333	84881	NA	#N/A	#N/A	#N/A	#N/A	#N/A	#N/A	#N/A	#N/A	#N/A
BMXFF04v90736_79	BMXFF04v90736	84847	85749	PDDEXK_alpha	#N/A	#N/A	#N/A	#N/A	#N/A	#N/A	#N/A	#N/A	#N/A
BMXFF04v90736_80	BMXFF04v90736	85739	86500	NA	#N/A	#N/A	#N/A	#N/A	#N/A	#N/A	#N/A	#N/A	#N/A
BMXFF04v90736_81	BMXFF04v90736	86593	86865	NA	#N/A	#N/A	#N/A	#N/A	#N/A	#N/A	#N/A	#N/A	#N/A
BMXFF04v90736_82	BMXFF04v90736	86870	87685	NA	#N/A	#N/A	#N/A	#N/A	#N/A	#N/A	#N/A	#N/A	#N/A
BMXFF04v90736_83	BMXFF04v90736	87893	88276	NA	#N/A	#N/A	#N/A	#N/A	#N/A	#N/A	#N/A	#N/A	#N/A
BMXFF04v90736_84	BMXFF04v90736	88465	88938	NA	#N/A	#N/A	#N/A	#N/A	#N/A	#N/A	#N/A	#N/A	#N/A
BMXFF04v90736_85	BMXFF04v90736	88935	89216	TRX	#N/A	#N/A	#N/A	#N/A	#N/A	#N/A	#N/A	#N/A	#N/A
BMXFF04v90736_87	BMXFF04v90736	89629	89763	NA	#N/A	#N/A	#N/A	#N/A	#N/A	#N/A	#N/A	#N/A	#N/A
BMXFF04v90736_88	BMXFF04v90736	89767	90012	NA	#N/A	#N/A	#N/A	#N/A	#N/A	#N/A	#N/A	#N/A	#N/A
BMXFF04v90736_89	BMXFF04v90736	90109	90537	NA	#N/A	#N/A	#N/A	#N/A	#N/A	#N/A	#N/A	#N/A	#N/A
BMXFF04v90736_90	BMXFF04v90736	90534	90980	RepL	#N/A	#N/A	#N/A	#N/A	#N/A	#N/A	#N/A	#N/A	#N/A
BMXFF04v90736_91	BMXFF04v90736	91095	91619	GIY	#N/A	#N/A	#N/A	#N/A	#N/A	#N/A	#N/A	#N/A	#N/A
BMXFF04v90736_92	BMXFF04v90736	91660	91770	NA	#N/A	#N/A	#N/A	#N/A	#N/A	#N/A	#N/A	#N/A	#N/A
BMXFF04v90736_93	BMXFF04v90736	91974	92894	HNH	#N/A	#N/A	#N/A	#N/A	#N/A	#N/A	#N/A	#N/A	#N/A
BMXFF04v90736_94	BMXFF04v90736	93160	93294	NA	#N/A	#N/A	#N/A	#N/A	#N/A	#N/A	#N/A	#N/A	#N/A
BMXFF04v90736_95	BMXFF04v90736	93373	93960	NA	#N/A	#N/A	#N/A	#N/A	#N/A	#N/A	#N/A	#N/A	#N/A
BMXFF04v90736_96	BMXFF04v90736	94678	95031	NA	#N/A	#N/A	#N/A	#N/A	#N/A	#N/A	#N/A	#N/A	#N/A
BMXFF04v90736_97	BMXFF04v90736	95163	95291	NA	#N/A	#N/A	#N/A	#N/A	#N/A	#N/A	#N/A	#N/A	#N/A
BMXFF04v90736_98	BMXFF04v90736	95295	95699	NA	#N/A	#N/A	#N/A	#N/A	#N/A	#N/A	#N/A	#N/A	#N/A
BMXFF04v90736_99	BMXFF04v90736	95656	95856	NA	#N/A	#N/A	#N/A	#N/A	#N/A	#N/A	#N/A	#N/A	#N/A
BMXFF04v90736_100	BMXFF04v90736	96091	96327	NA	#N/A	#N/A	#N/A	#N/A	#N/A	#N/A	#N/A	#N/A	#N/A
BMXFF04v90736_101	BMXFF04v90736	97860	98117	NA	#N/A	predict score: 0.724	predict as:anti-CRISPR	0.582	0.663	0.624	0.753	0.656	Yes
BMXFF04v90736_102	BMXFF04v90736	98092	98367	NA	#N/A	#N/A	#N/A	#N/A	#N/A	#N/A	#N/A	#N/A	#N/A
BMXFF04v90736_103	BMXFF04v90736	98364	98705	NA	#N/A	#N/A	#N/A	#N/A	#N/A	#N/A	#N/A	#N/A	#N/A
BMXFF04v90736_104	BMXFF04v90736	98713	98904	NA	#N/A	#N/A	#N/A	#N/A	#N/A	#N/A	#N/A	#N/A	#N/A
BMXFF04v90736_105	BMXFF04v90736	98904	99059	NA	#N/A	#N/A	#N/A	#N/A	#N/A	#N/A	#N/A	#N/A	#N/A
BMXFF04v90736_106	BMXFF04v90736	99052	100632	NA	#N/A	#N/A	#N/A	#N/A	#N/A	#N/A	#N/A	#N/A	#N/A
BMXFF04v90736_107	BMXFF04v90736	100629	100991	NA	#N/A	#N/A	#N/A	#N/A	#N/A	#N/A	#N/A	#N/A	#N/A
BMXFF04v90736_108	BMXFF04v90736	101285	101674	NA	#N/A	#N/A	#N/A	#N/A	#N/A	#N/A	#N/A	#N/A	#N/A
BMXFF04v90736_109	BMXFF04v90736	102246	102815	HNH	#N/A	#N/A	#N/A	#N/A	#N/A	#N/A	#N/A	#N/A	#N/A
BMXFF04v90736_110	BMXFF04v90736	103137	103373	NA	#N/A	#N/A	#N/A	#N/A	#N/A	#N/A	#N/A	#N/A	#N/A
BMXFF04v90736_111	BMXFF04v90736	103558	104766	portal	#N/A	#N/A	#N/A	#N/A	#N/A	#N/A	#N/A	#N/A	#N/A
BMXFF04v90736_112	BMXFF04v90736	105563	105886	NA	#N/A	#N/A	#N/A	#N/A	#N/A	#N/A	#N/A	#N/A	#N/A
BMXFF04v90736_114	BMXFF04v90736	106804	107679	NA	#N/A	#N/A	#N/A	#N/A	#N/A	#N/A	#N/A	#N/A	#N/A
BMXFF04v90736_115	BMXFF04v90736	108093	108596	HNH	#N/A	#N/A	#N/A	#N/A	#N/A	#N/A	#N/A	#N/A	#N/A
BMXFF04v90736_116	BMXFF04v90736	108830	109813	NA	#N/A	#N/A	#N/A	#N/A	#N/A	#N/A	#N/A	#N/A	#N/A
BMXFF04v90736_117	BMXFF04v90736	110510	110848	NA	#N/A	predict score: 0.89	predict as:anti-CRISPR	0.889	0.745	0.831	0.682	0.787	Yes
BMXFF04v90736_118	BMXFF04v90736	110951	111217	NA	#N/A	#N/A	#N/A	#N/A	#N/A	#N/A	#N/A	#N/A	#N/A
BMXFF04v90736_119	BMXFF04v90736	111581	111841	NA	#N/A	#N/A	#N/A	#N/A	#N/A	#N/A	#N/A	#N/A	#N/A
BMXFF04v90736_120	BMXFF04v90736	111835	112158	NA	#N/A	#N/A	#N/A	#N/A	#N/A	#N/A	#N/A	#N/A	#N/A
BMXFF04v90736_121	BMXFF04v90736	112273	112503	NA	#N/A	#N/A	#N/A	#N/A	#N/A	#N/A	#N/A	#N/A	#N/A
BMXFF04v90736_122	BMXFF04v90736	112728	113876	AAA_ATP_2	#N/A	#N/A	#N/A	#N/A	#N/A	#N/A	#N/A	#N/A	#N/A
BMXFF04v90736_123	BMXFF04v90736	114333	114761	NA	#N/A	predict score: 0.561	predict as:anti-CRISPR	0.628	0.367	0.439	0.584	0.505	Yes
BMXFF04v90736_124	BMXFF04v90736	115327	117144	NA	#N/A	predict score: 0.521	predict as:anti-CRISPR	0.766	0.772	0.385	0.508	0.608	Yes
BMXFF04v90736_125	BMXFF04v90736	117640	117855	NA	#N/A	#N/A	#N/A	#N/A	#N/A	#N/A	#N/A	#N/A	#N/A
BMXFF04v90736_126	BMXFF04v90736	117983	118261	NA	#N/A	#N/A	#N/A	#N/A	#N/A	#N/A	#N/A	#N/A	#N/A
BMXFF04v90736_127	BMXFF04v90736	118515	118709	NA	#N/A	#N/A	#N/A	#N/A	#N/A	#N/A	#N/A	#N/A	#N/A
BMXFF04v90736_129	BMXFF04v90736	119131	119484	NA	#N/A	#N/A	#N/A	#N/A	#N/A	#N/A	#N/A	#N/A	#N/A
BMXFF04v90736_130	BMXFF04v90736	119624	119803	NA	#N/A	#N/A	#N/A	#N/A	#N/A	#N/A	#N/A	#N/A	#N/A
BMXFF04v90736_131	BMXFF04v90736	119918	120778	NA	#N/A	#N/A	#N/A	#N/A	#N/A	#N/A	#N/A	#N/A	#N/A
BMXFF04v90736_132	BMXFF04v90736	120775	121002	NA	#N/A	#N/A	#N/A	#N/A	#N/A	#N/A	#N/A	#N/A	#N/A
BMXFF04v90736_133	BMXFF04v90736	121110	121334	NA	#N/A	#N/A	#N/A	#N/A	#N/A	#N/A	#N/A	#N/A	#N/A
BMXFF04v90736_134	BMXFF04v90736	121334	121651	NA	#N/A	predict score: 0.523	predict as:anti-CRISPR	0.833	0.537	0.648	0.65	0.667	Yes
BMXFF04v90736_135	BMXFF04v90736	121635	121850	NA	#N/A	#N/A	#N/A	#N/A	#N/A	#N/A	#N/A	#N/A	#N/A
BMXFF04v90736_136	BMXFF04v90736	121887	122129	NA	#N/A	#N/A	#N/A	#N/A	#N/A	#N/A	#N/A	#N/A	#N/A
BMXFF04v90736_137	BMXFF04v90736	122249	122716	NA	#N/A	#N/A	#N/A	#N/A	#N/A	#N/A	#N/A	#N/A	#N/A
BMXFF04v90736_138	BMXFF04v90736	122659	123612	AP2	#N/A	#N/A	#N/A	#N/A	#N/A	#N/A	#N/A	#N/A	#N/A
BMXFF04v90736_139	BMXFF04v90736	123661	123855	NA	#N/A	#N/A	#N/A	#N/A	#N/A	#N/A	#N/A	#N/A	#N/A
BMXFF06m1489575_1	BMXFF06m1489575	3	215	NA	#N/A	#N/A	#N/A	#N/A	#N/A	#N/A	#N/A	#N/A	#N/A
BMXFF06m1489575_2	BMXFF06m1489575	1146	2669	NA	#N/A	#N/A	#N/A	#N/A	#N/A	#N/A	#N/A	#N/A	#N/A
BMXFF06m1489575_3	BMXFF06m1489575	2996	3478	NA	#N/A	#N/A	#N/A	#N/A	#N/A	#N/A	#N/A	#N/A	#N/A
BMXFF06m1489575_4	BMXFF06m1489575	3586	4026	NA	#N/A	#N/A	#N/A	#N/A	#N/A	#N/A	#N/A	#N/A	#N/A
BMXFF06m1489575_5	BMXFF06m1489575	4478	4582	NA	#N/A	#N/A	#N/A	#N/A	#N/A	#N/A	#N/A	#N/A	#N/A
BMXFF06m1489575_6	BMXFF06m1489575	4692	4994	NA	#N/A	predict score: 0.527	predict as:anti-CRISPR	0.789	0.678	0.685	0.59	0.686	Yes
BMXFF06m1489575_7	BMXFF06m1489575	4995	6134	NA	GH73	#N/A	#N/A	#N/A	#N/A	#N/A	#N/A	#N/A	#N/A
BMXFF06m1489575_8	BMXFF06m1489575	6137	6523	NA	#N/A	#N/A	#N/A	#N/A	#N/A	#N/A	#N/A	#N/A	#N/A
BMXFF06m1489575_9	BMXFF06m1489575	6525	7433	NA	#N/A	#N/A	#N/A	#N/A	#N/A	#N/A	#N/A	#N/A	#N/A
BMXFF06m1489575_10	BMXFF06m1489575	7618	7713	NA	#N/A	#N/A	#N/A	#N/A	#N/A	#N/A	#N/A	#N/A	#N/A
BMXFF06m1489575_11	BMXFF06m1489575	7752	8189	Pept_M15	#N/A	#N/A	#N/A	#N/A	#N/A	#N/A	#N/A	#N/A	#N/A
BMXFF06m1489575_12	BMXFF06m1489575	8189	9562	NA	#N/A	#N/A	#N/A	#N/A	#N/A	#N/A	#N/A	#N/A	#N/A
BMXFF06m1489575_13	BMXFF06m1489575	9672	9956	NA	#N/A	#N/A	#N/A	#N/A	#N/A	#N/A	#N/A	#N/A	#N/A
BMXFF06m1489575_14	BMXFF06m1489575	10083	10766	NA	#N/A	predict score: 0.56	predict as:anti-CRISPR	0.776	0.77	0.445	0.794	0.696	Yes
BMXFF06m1489575_15	BMXFF06m1489575	10768	11706	PDDEXK_alpha	#N/A	#N/A	#N/A	#N/A	#N/A	#N/A	#N/A	#N/A	#N/A
BMXFF06m1489575_16	BMXFF06m1489575	11711	11965	NA	#N/A	#N/A	#N/A	#N/A	#N/A	#N/A	#N/A	#N/A	#N/A
BMXFF06m1489575_19	BMXFF06m1489575	12952	13527	NA	#N/A	#N/A	#N/A	#N/A	#N/A	#N/A	#N/A	#N/A	#N/A
BMXFF06m1489575_20	BMXFF06m1489575	13669	14253	NA	#N/A	predict score: 0.645	predict as:anti-CRISPR	0.927	0.623	0.253	0.566	0.592	Yes
BMXFF06m1489575_21	BMXFF06m1489575	14246	16591	TerL	#N/A	#N/A	#N/A	#N/A	#N/A	#N/A	#N/A	#N/A	#N/A
BMXFF06m1489575_22	BMXFF06m1489575	16803	17936	TerL	#N/A	#N/A	#N/A	#N/A	#N/A	#N/A	#N/A	#N/A	#N/A
BMXFF06m1489575_23	BMXFF06m1489575	17893	18222	NA	#N/A	predict score: 0.825	predict as:anti-CRISPR	0.953	0.81	0.708	0.889	0.84	Yes
BMXFF06m1489575_24	BMXFF06m1489575	18224	20443	portal	#N/A	#N/A	#N/A	#N/A	#N/A	#N/A	#N/A	#N/A	#N/A
BMXFF06m1489575_25	BMXFF06m1489575	20443	21246	NA	#N/A	predict score: 0.629	predict as:anti-CRISPR	0.85	0.772	0.591	0.695	0.727	Yes
BMXFF06m1489575_26	BMXFF06m1489575	21230	21418	NA	#N/A	#N/A	#N/A	#N/A	#N/A	#N/A	#N/A	#N/A	#N/A
BMXFF06m1489575_27	BMXFF06m1489575	21408	22760	NA	#N/A	predict score: 0.594	predict as:anti-CRISPR	0.65	0.702	0.44	0.621	0.603	Yes
BMXFF06m1489575_28	BMXFF06m1489575	22774	23916	NA	#N/A	#N/A	#N/A	#N/A	#N/A	#N/A	#N/A	#N/A	#N/A
BMXFF06m1489575_29	BMXFF06m1489575	23923	24996	NA	#N/A	#N/A	#N/A	#N/A	#N/A	#N/A	#N/A	#N/A	#N/A
BMXFF06m1489575_30	BMXFF06m1489575	25048	26421	NA	#N/A	#N/A	#N/A	#N/A	#N/A	#N/A	#N/A	#N/A	#N/A
BMXFF06m1489575_31	BMXFF06m1489575	26521	27927	NA	#N/A	#N/A	#N/A	#N/A	#N/A	#N/A	#N/A	#N/A	#N/A
BMXFF06m1489575_32	BMXFF06m1489575	28036	31071	NA	#N/A	#N/A	#N/A	#N/A	#N/A	#N/A	#N/A	#N/A	#N/A
BMXFF06m1489575_33	BMXFF06m1489575	31082	34753	NA	#N/A	#N/A	#N/A	#N/A	#N/A	#N/A	#N/A	#N/A	#N/A
BMXFF06m1489575_35	BMXFF06m1489575	35226	36140	NA	#N/A	#N/A	#N/A	#N/A	#N/A	#N/A	#N/A	#N/A	#N/A
BMXFF06m1489575_36	BMXFF06m1489575	36152	36493	NA	#N/A	#N/A	#N/A	#N/A	#N/A	#N/A	#N/A	#N/A	#N/A
BMXFF06m1489575_37	BMXFF06m1489575	36503	37012	NA	#N/A	#N/A	#N/A	#N/A	#N/A	#N/A	#N/A	#N/A	#N/A
BMXFF06m1489575_38	BMXFF06m1489575	37014	37211	NA	#N/A	#N/A	#N/A	#N/A	#N/A	#N/A	#N/A	#N/A	#N/A
BMXFF06m1489575_39	BMXFF06m1489575	37247	37630	NA	#N/A	predict score: 0.692	predict as:anti-CRISPR	0.477	0.555	0.431	0.639	0.526	Yes
BMXFF06m1489575_40	BMXFF06m1489575	37632	38060	ZnMc	#N/A	#N/A	#N/A	#N/A	#N/A	#N/A	#N/A	#N/A	#N/A
BMXFF06m1489575_41	BMXFF06m1489575	38446	39183	RepL	#N/A	#N/A	#N/A	#N/A	#N/A	#N/A	#N/A	#N/A	#N/A
BMXFF06m1489575_42	BMXFF06m1489575	39271	40350	NA	#N/A	predict score: 0.545	predict as:anti-CRISPR	0.927	0.809	0.464	0.818	0.754	Yes
BMXFF06m1489575_43	BMXFF06m1489575	40708	41193	MCP	#N/A	#N/A	#N/A	#N/A	#N/A	#N/A	#N/A	#N/A	#N/A
BMXFF06m1489575_44	BMXFF06m1489575	41352	42287	GIY	#N/A	#N/A	#N/A	#N/A	#N/A	#N/A	#N/A	#N/A	#N/A
BMXFF06m1489575_45	BMXFF06m1489575	42496	42915	NA	#N/A	#N/A	#N/A	#N/A	#N/A	#N/A	#N/A	#N/A	#N/A
BMXFF06m1489575_46	BMXFF06m1489575	43151	43840	MCP	#N/A	#N/A	#N/A	#N/A	#N/A	#N/A	#N/A	#N/A	#N/A
BMXFF06m1489575_47	BMXFF06m1489575	44086	44232	MCP	#N/A	#N/A	#N/A	#N/A	#N/A	#N/A	#N/A	#N/A	#N/A
BMXFF06m1489575_48	BMXFF06m1489575	44343	45149	NA	#N/A	predict score: 0.639	predict as:anti-CRISPR	0.875	0.697	0.568	0.688	0.707	Yes
BMXFF06m1489575_49	BMXFF06m1489575	45160	46014	NA	#N/A	#N/A	#N/A	#N/A	#N/A	#N/A	#N/A	#N/A	#N/A
BMXFF06m1489575_50	BMXFF06m1489575	46041	47072	NA	#N/A	#N/A	#N/A	#N/A	#N/A	#N/A	#N/A	#N/A	#N/A
BMXFF06m1489575_51	BMXFF06m1489575	47075	47305	NA	#N/A	#N/A	#N/A	#N/A	#N/A	#N/A	#N/A	#N/A	#N/A
BMXFF06m1489575_52	BMXFF06m1489575	47369	48037	IHF_54	#N/A	#N/A	#N/A	#N/A	#N/A	#N/A	#N/A	#N/A	#N/A
BMXFF06m1489575_53	BMXFF06m1489575	48040	48729	Ttub	#N/A	#N/A	#N/A	#N/A	#N/A	#N/A	#N/A	#N/A	#N/A
BMXFF06m1489575_54	BMXFF06m1489575	48729	49175	NA	#N/A	predict score: 0.554	predict as:anti-CRISPR	0.847	0.716	0.901	0.646	0.777	Yes
BMXFF06m1489575_55	BMXFF06m1489575	49189	49719	NA	#N/A	#N/A	#N/A	#N/A	#N/A	#N/A	#N/A	#N/A	#N/A
BMXFF06m1489575_56	BMXFF06m1489575	49722	49835	NA	#N/A	#N/A	#N/A	#N/A	#N/A	#N/A	#N/A	#N/A	#N/A
BMXFF06m1489575_57	BMXFF06m1489575	49837	54654	NA	#N/A	predict score: 0.623	predict as:anti-CRISPR	0.782	0.733	0.407	0.739	0.665	Yes
BMXFF06m1489575_58	BMXFF06m1489575	54674	59335	Tstab	#N/A	#N/A	#N/A	#N/A	#N/A	#N/A	#N/A	#N/A	#N/A
BMXFF06m1489575_59	BMXFF06m1489575	59328	60551	NA	#N/A	#N/A	#N/A	#N/A	#N/A	#N/A	#N/A	#N/A	#N/A
BMXFF06m1489575_60	BMXFF06m1489575	60553	61158	lysozyme_gene42_IAS	#N/A	#N/A	#N/A	#N/A	#N/A	#N/A	#N/A	#N/A	#N/A
BMXFF06m1489575_61	BMXFF06m1489575	61163	62128	NA	#N/A	#N/A	#N/A	#N/A	#N/A	#N/A	#N/A	#N/A	#N/A
BMXFF06m1489575_62	BMXFF06m1489575	62129	62737	NA	#N/A	#N/A	#N/A	#N/A	#N/A	#N/A	#N/A	#N/A	#N/A
BMXFF06m1489575_63	BMXFF06m1489575	62993	63280	cls164	#N/A	#N/A	#N/A	#N/A	#N/A	#N/A	#N/A	#N/A	#N/A
BMXFF06m1489575_64	BMXFF06m1489575	63343	67065	NA	#N/A	#N/A	#N/A	#N/A	#N/A	#N/A	#N/A	#N/A	#N/A
BMXFF06m1489575_65	BMXFF06m1489575	67065	68969	NA	#N/A	#N/A	#N/A	#N/A	#N/A	#N/A	#N/A	#N/A	#N/A
BMXFF06m1489575_66	BMXFF06m1489575	68971	76692	SF1_tr	#N/A	#N/A	#N/A	#N/A	#N/A	#N/A	#N/A	#N/A	#N/A
BMXFF06m1489575_67	BMXFF06m1489575	76682	82231	RNApB	#N/A	#N/A	#N/A	#N/A	#N/A	#N/A	#N/A	#N/A	#N/A
BMXFF06m1489575_68	BMXFF06m1489575	82560	83198	NA	#N/A	#N/A	#N/A	#N/A	#N/A	#N/A	#N/A	#N/A	#N/A
BMXFF06m1489575_69	BMXFF06m1489575	83671	87336	ZnMc_tr	#N/A	#N/A	#N/A	#N/A	#N/A	#N/A	#N/A	#N/A	#N/A
BMXFF06m1489575_70	BMXFF06m1489575	87336	91781	NA	#N/A	predict score: 0.547	predict as:anti-CRISPR	0.899	0.833	0.411	0.841	0.746	Yes
BMXFF06m1489575_71	BMXFF06m1489575	92045	92206	NA	#N/A	#N/A	#N/A	#N/A	#N/A	#N/A	#N/A	#N/A	#N/A
BMXFF06m1489575_72	BMXFF06m1489575	92208	92915	dNK	#N/A	#N/A	#N/A	#N/A	#N/A	#N/A	#N/A	#N/A	#N/A
BMXFF06m1489575_73	BMXFF06m1489575	92908	94071	NA	#N/A	predict score: 0.559	predict as:anti-CRISPR	0.719	0.407	0.548	0.593	0.567	Yes
BMXFF06m1489575_74	BMXFF06m1489575	94073	95281	AAA_ATP_3	#N/A	#N/A	#N/A	#N/A	#N/A	#N/A	#N/A	#N/A	#N/A
BMXFF06m1489575_75	BMXFF06m1489575	95298	96428	Pept_M48	#N/A	#N/A	#N/A	#N/A	#N/A	#N/A	#N/A	#N/A	#N/A
BMXFF06m1489575_76	BMXFF06m1489575	96416	96604	NA	#N/A	#N/A	#N/A	#N/A	#N/A	#N/A	#N/A	#N/A	#N/A
BMXFF06m1489575_77	BMXFF06m1489575	96597	96923	NA	#N/A	predict score: 0.68	predict as:anti-CRISPR	0.675	0.787	0.712	0.773	0.737	Yes
BMXFF06m1489575_78	BMXFF06m1489575	96926	97501	NA	#N/A	#N/A	#N/A	#N/A	#N/A	#N/A	#N/A	#N/A	#N/A
BMXFF06m1489575_79	BMXFF06m1489575	97495	98037	NA	#N/A	predict score: 0.652	predict as:anti-CRISPR	0.535	0.268	0.913	0.33	0.512	Yes
BMXFF06m1489575_80	BMXFF06m1489575	98039	98359	NA	#N/A	#N/A	#N/A	#N/A	#N/A	#N/A	#N/A	#N/A	#N/A
BMXFF06m1489575_81	BMXFF06m1489575	98418	100334	DNApB	#N/A	#N/A	#N/A	#N/A	#N/A	#N/A	#N/A	#N/A	#N/A
BMXFF06m1489575_82	BMXFF06m1489575	100328	100558	NA	#N/A	predict score: 0.663	predict as:anti-CRISPR	0.698	0.474	0.554	0.713	0.61	Yes
BMXFF06m1489575_83	BMXFF06m1489575	100635	100802	NA	#N/A	#N/A	#N/A	#N/A	#N/A	#N/A	#N/A	#N/A	#N/A
BMXFF06m1489575_84	BMXFF06m1489575	100795	101271	NA	#N/A	predict score: 0.712	predict as:anti-CRISPR	0.926	0.864	0.589	0.681	0.765	Yes
BMXFF06m1489575_86	BMXFF06m1489575	101665	102087	NA	#N/A	#N/A	#N/A	#N/A	#N/A	#N/A	#N/A	#N/A	#N/A
BMXFF06m1489575_87	BMXFF06m1489575	102093	102497	NA	#N/A	predict score: 0.575	predict as:anti-CRISPR	0.616	0.541	0.889	0.691	0.684	Yes
BMXFF06m1489575_88	BMXFF06m1489575	102487	102648	NA	#N/A	#N/A	#N/A	#N/A	#N/A	#N/A	#N/A	#N/A	#N/A
BMXFF06m1489575_89	BMXFF06m1489575	102642	104039	SF1	#N/A	#N/A	#N/A	#N/A	#N/A	#N/A	#N/A	#N/A	#N/A
BMXFF06m1489575_90	BMXFF06m1489575	104039	104617	dUTP	#N/A	#N/A	#N/A	#N/A	#N/A	#N/A	#N/A	#N/A	#N/A
BMXFF06m1489575_91	BMXFF06m1489575	104601	104963	HNH	#N/A	#N/A	#N/A	#N/A	#N/A	#N/A	#N/A	#N/A	#N/A
BMXFF06m1489575_92	BMXFF06m1489575	104996	107230	RNR	#N/A	#N/A	#N/A	#N/A	#N/A	#N/A	#N/A	#N/A	#N/A
BMXFF06m1489575_93	BMXFF06m1489575	107230	107790	NA	#N/A	predict score: 0.521	predict as:anti-CRISPR	0.676	0.612	0.692	0.359	0.585	Yes
BMXFF06m1489575_94	BMXFF06m1489575	107790	108818	PDDEXK_beta	#N/A	#N/A	#N/A	#N/A	#N/A	#N/A	#N/A	#N/A	#N/A
BMXFF06m1489575_95	BMXFF06m1489575	108818	109033	NA	#N/A	predict score: 0.515	predict as:anti-CRISPR	0.645	0.763	0.396	0.595	0.6	Yes
BMXFF06m1489575_96	BMXFF06m1489575	109023	109415	endonucl	#N/A	#N/A	#N/A	#N/A	#N/A	#N/A	#N/A	#N/A	#N/A
BMXFF06m1489575_97	BMXFF06m1489575	109378	110385	primase	#N/A	#N/A	#N/A	#N/A	#N/A	#N/A	#N/A	#N/A	#N/A
BMXFF06m1489575_98	BMXFF06m1489575	110394	111056	ssb	#N/A	#N/A	#N/A	#N/A	#N/A	#N/A	#N/A	#N/A	#N/A
BMXFF06m1489575_99	BMXFF06m1489575	111088	111408	NA	#N/A	#N/A	#N/A	#N/A	#N/A	#N/A	#N/A	#N/A	#N/A
BMXFF06m1489575_100	BMXFF06m1489575	111415	112026	ATP_43b	#N/A	#N/A	#N/A	#N/A	#N/A	#N/A	#N/A	#N/A	#N/A
BMXFF06m1489575_101	BMXFF06m1489575	112094	112996	HNH	#N/A	#N/A	#N/A	#N/A	#N/A	#N/A	#N/A	#N/A	#N/A
BMXFF06m1489575_102	BMXFF06m1489575	113278	114381	DnaB	#N/A	#N/A	#N/A	#N/A	#N/A	#N/A	#N/A	#N/A	#N/A
BMXFF06m1489575_103	BMXFF06m1489575	114381	114986	Rep_Org	#N/A	#N/A	#N/A	#N/A	#N/A	#N/A	#N/A	#N/A	#N/A
BMXFF06m1489575_104	BMXFF06m1489575	115031	116146	SNF2	#N/A	#N/A	#N/A	#N/A	#N/A	#N/A	#N/A	#N/A	#N/A
BMXFF06m1489575_105	BMXFF06m1489575	116487	117335	NA	#N/A	predict score: 0.661	predict as:anti-CRISPR	0.808	0.756	0.509	0.491	0.641	Yes
BMXFF06m1489575_106	BMXFF06m1489575	117337	117657	NA	#N/A	predict score: 0.67	predict as:anti-CRISPR	0.968	0.697	0.787	0.808	0.815	Yes
BMXFF06m1489575_107	BMXFF06m1489575	117650	118432	MPP	#N/A	#N/A	#N/A	#N/A	#N/A	#N/A	#N/A	#N/A	#N/A
BMXFF06m1489575_109	BMXFF06m1489575	119560	119865	NA	#N/A	#N/A	#N/A	#N/A	#N/A	#N/A	#N/A	#N/A	#N/A
BMXFF06m1489575_110	BMXFF06m1489575	119859	120212	NA	#N/A	#N/A	#N/A	#N/A	#N/A	#N/A	#N/A	#N/A	#N/A
BMXFF06m1489575_111	BMXFF06m1489575	120214	120486	NA	#N/A	#N/A	#N/A	#N/A	#N/A	#N/A	#N/A	#N/A	#N/A
BMXFF06m1489575_112	BMXFF06m1489575	120711	121478	AP2	#N/A	#N/A	#N/A	#N/A	#N/A	#N/A	#N/A	#N/A	#N/A
BMXFF06m1489575_113	BMXFF06m1489575	121678	122211	ferritin	#N/A	#N/A	#N/A	#N/A	#N/A	#N/A	#N/A	#N/A	#N/A
BMXFF06m1489575_114	BMXFF06m1489575	122184	122546	NA	#N/A	predict score: 0.656	predict as:anti-CRISPR	0.848	0.568	0.514	0.696	0.656	Yes
BMXFF06m1489575_115	BMXFF06m1489575	122539	122898	NA	#N/A	#N/A	#N/A	#N/A	#N/A	#N/A	#N/A	#N/A	#N/A
BMXFF06m1489575_116	BMXFF06m1489575	122873	123046	NA	#N/A	predict score: 0.668	predict as:anti-CRISPR	0.972	0.884	0.472	0.947	0.819	Yes
BMXFF06m1489575_117	BMXFF06m1489575	123046	123423	NA	#N/A	predict score: 0.558	predict as:anti-CRISPR	0.75	0.248	0.817	0.44	0.564	Yes
BMXFF06m1489575_118	BMXFF06m1489575	123437	123928	NA	#N/A	#N/A	#N/A	#N/A	#N/A	#N/A	#N/A	#N/A	#N/A
BMXFF06m1489575_119	BMXFF06m1489575	123937	124542	NA	#N/A	#N/A	#N/A	#N/A	#N/A	#N/A	#N/A	#N/A	#N/A
BMXFF06m1489575_120	BMXFF06m1489575	124589	125449	NA	#N/A	#N/A	#N/A	#N/A	#N/A	#N/A	#N/A	#N/A	#N/A
BMXFF06m1489575_121	BMXFF06m1489575	125619	126395	NA	#N/A	#N/A	#N/A	#N/A	#N/A	#N/A	#N/A	#N/A	#N/A
BMXFF06m1489575_123	BMXFF06m1489575	127581	128891	NA	#N/A	#N/A	#N/A	#N/A	#N/A	#N/A	#N/A	#N/A	#N/A
BMXFF06m1489575_124	BMXFF06m1489575	128923	129300	COOH_NH2_lig	#N/A	#N/A	#N/A	#N/A	#N/A	#N/A	#N/A	#N/A	#N/A
BMXFF06m1489575_125	BMXFF06m1489575	129523	129990	COOH_NH2_lig	#N/A	#N/A	#N/A	#N/A	#N/A	#N/A	#N/A	#N/A	#N/A
BMXFF06m1489575_126	BMXFF06m1489575	129977	130561	NA	#N/A	#N/A	#N/A	#N/A	#N/A	#N/A	#N/A	#N/A	#N/A
BMXFF06m1489575_128	BMXFF06m1489575	131290	131844	NA	#N/A	#N/A	#N/A	#N/A	#N/A	#N/A	#N/A	#N/A	#N/A
BMXFF06m1489575_129	BMXFF06m1489575	131844	132185	NA	#N/A	predict score: 0.506	predict as:anti-CRISPR	0.607	0.556	0.383	0.61	0.539	Yes
BMXFF06m1489575_130	BMXFF06m1489575	132463	132732	NA	#N/A	#N/A	#N/A	#N/A	#N/A	#N/A	#N/A	#N/A	#N/A
BMXFF06m1489575_131	BMXFF06m1489575	132723	133499	NA	#N/A	#N/A	#N/A	#N/A	#N/A	#N/A	#N/A	#N/A	#N/A
BMXFF06m1489575_133	BMXFF06m1489575	134550	134666	NA	#N/A	#N/A	#N/A	#N/A	#N/A	#N/A	#N/A	#N/A	#N/A
BMXFF06m1489575_134	BMXFF06m1489575	134666	135055	NA	#N/A	predict score: 0.527	predict as:anti-CRISPR	0.683	0.723	0.733	0.647	0.697	Yes
BMXFF06m1489575_135	BMXFF06m1489575	135066	135173	NA	#N/A	#N/A	#N/A	#N/A	#N/A	#N/A	#N/A	#N/A	#N/A
BMXFF06m1489575_136	BMXFF06m1489575	135160	135411	NA	#N/A	#N/A	#N/A	#N/A	#N/A	#N/A	#N/A	#N/A	#N/A
BMXFF06m1489575_137	BMXFF06m1489575	135404	135658	NA	#N/A	#N/A	#N/A	#N/A	#N/A	#N/A	#N/A	#N/A	#N/A
BMXFF06m1489575_138	BMXFF06m1489575	135648	136055	YqeY	#N/A	#N/A	#N/A	#N/A	#N/A	#N/A	#N/A	#N/A	#N/A
BMXFF06m1489575_139	BMXFF06m1489575	136285	136452	NA	#N/A	#N/A	#N/A	#N/A	#N/A	#N/A	#N/A	#N/A	#N/A
BMXFF06m1489575_140	BMXFF06m1489575	136552	136800	NA	#N/A	#N/A	#N/A	#N/A	#N/A	#N/A	#N/A	#N/A	#N/A
BMXFF06m1489575_141	BMXFF06m1489575	136856	137674	Prohibitin	#N/A	#N/A	#N/A	#N/A	#N/A	#N/A	#N/A	#N/A	#N/A
BMXFF06m1489575_142	BMXFF06m1489575	137700	137948	NA	#N/A	#N/A	#N/A	#N/A	#N/A	#N/A	#N/A	#N/A	#N/A
BMXFF06m1489575_143	BMXFF06m1489575	137938	138363	NA	#N/A	#N/A	#N/A	#N/A	#N/A	#N/A	#N/A	#N/A	#N/A
BMXFF06m1489575_144	BMXFF06m1489575	138341	138529	NA	#N/A	#N/A	#N/A	#N/A	#N/A	#N/A	#N/A	#N/A	#N/A
BMXFF06m1489575_145	BMXFF06m1489575	138715	138876	NA	#N/A	#N/A	#N/A	#N/A	#N/A	#N/A	#N/A	#N/A	#N/A
BMXFF06m1489575_146	BMXFF06m1489575	138889	139536	NA	#N/A	#N/A	#N/A	#N/A	#N/A	#N/A	#N/A	#N/A	#N/A
BMXFF06m1489575_147	BMXFF06m1489575	139586	139738	NA	#N/A	#N/A	#N/A	#N/A	#N/A	#N/A	#N/A	#N/A	#N/A
BMXFF06m1489575_148	BMXFF06m1489575	139753	140028	NA	#N/A	#N/A	#N/A	#N/A	#N/A	#N/A	#N/A	#N/A	#N/A
BMXFF06m1489575_149	BMXFF06m1489575	140038	140361	NA	#N/A	#N/A	#N/A	#N/A	#N/A	#N/A	#N/A	#N/A	#N/A
BMXFF06m1489575_150	BMXFF06m1489575	140349	140612	NA	#N/A	#N/A	#N/A	#N/A	#N/A	#N/A	#N/A	#N/A	#N/A
BMXFF06m1489575_151	BMXFF06m1489575	140742	141038	NA	#N/A	predict score: 0.56	predict as:anti-CRISPR	0.621	0.625	0.64	0.704	0.648	Yes
BMXFF06m1489575_152	BMXFF06m1489575	141040	141348	NA	#N/A	#N/A	#N/A	#N/A	#N/A	#N/A	#N/A	#N/A	#N/A
BMXFF06m1489575_153	BMXFF06m1489575	141339	141446	NA	#N/A	#N/A	#N/A	#N/A	#N/A	#N/A	#N/A	#N/A	#N/A
BMXFF06m1489575_154	BMXFF06m1489575	141428	141574	NA	#N/A	#N/A	#N/A	#N/A	#N/A	#N/A	#N/A	#N/A	#N/A
BMXFF06m1489575_155	BMXFF06m1489575	141714	141971	NA	#N/A	#N/A	#N/A	#N/A	#N/A	#N/A	#N/A	#N/A	#N/A
BMXFF06m1489575_156	BMXFF06m1489575	141971	142189	NA	#N/A	#N/A	#N/A	#N/A	#N/A	#N/A	#N/A	#N/A	#N/A
BMXFF06m1489575_157	BMXFF06m1489575	142408	142914	MPP	#N/A	#N/A	#N/A	#N/A	#N/A	#N/A	#N/A	#N/A	#N/A
BMXFF06m1489575_158	BMXFF06m1489575	143149	143409	NA	#N/A	#N/A	#N/A	#N/A	#N/A	#N/A	#N/A	#N/A	#N/A
BMXFF06m1489575_159	BMXFF06m1489575	143618	143935	NA	#N/A	#N/A	#N/A	#N/A	#N/A	#N/A	#N/A	#N/A	#N/A
BMXFF06m1489575_160	BMXFF06m1489575	143937	144179	NA	#N/A	#N/A	#N/A	#N/A	#N/A	#N/A	#N/A	#N/A	#N/A
BMXFF06m1489575_161	BMXFF06m1489575	144579	144734	NA	#N/A	#N/A	#N/A	#N/A	#N/A	#N/A	#N/A	#N/A	#N/A
BMXFF06m1489575_162	BMXFF06m1489575	144718	144933	NA	#N/A	#N/A	#N/A	#N/A	#N/A	#N/A	#N/A	#N/A	#N/A
BMXFF06m1489575_163	BMXFF06m1489575	145119	145421	NA	#N/A	#N/A	#N/A	#N/A	#N/A	#N/A	#N/A	#N/A	#N/A
BMXFF06m1489575_164	BMXFF06m1489575	145381	145746	3A10_A	#N/A	#N/A	#N/A	#N/A	#N/A	#N/A	#N/A	#N/A	#N/A
BMXFF06m1489575_165	BMXFF06m1489575	145754	146464	NA	#N/A	#N/A	#N/A	#N/A	#N/A	#N/A	#N/A	#N/A	#N/A
BMXFF06m1489575_166	BMXFF06m1489575	146571	147257	NA	#N/A	#N/A	#N/A	#N/A	#N/A	#N/A	#N/A	#N/A	#N/A
BMXFF06m1489575_167	BMXFF06m1489575	147245	147529	NA	#N/A	#N/A	#N/A	#N/A	#N/A	#N/A	#N/A	#N/A	#N/A
BMXFF06m1489575_168	BMXFF06m1489575	147844	148296	NA	#N/A	predict score: 0.651	predict as:anti-CRISPR	0.752	0.592	0.697	0.416	0.614	Yes
BMXFF06m1489575_169	BMXFF06m1489575	149011	149745	NA	#N/A	predict score: 0.723	predict as:anti-CRISPR	0.893	0.749	0.551	0.72	0.728	Yes
BMXFF06m1489575_170	BMXFF06m1489575	149799	150971	NA	#N/A	#N/A	#N/A	#N/A	#N/A	#N/A	#N/A	#N/A	#N/A
BMXFF06m1489575_171	BMXFF06m1489575	150977	151510	NA	#N/A	#N/A	#N/A	#N/A	#N/A	#N/A	#N/A	#N/A	#N/A
BMXFF06m1489575_172	BMXFF06m1489575	151578	151829	NA	#N/A	#N/A	#N/A	#N/A	#N/A	#N/A	#N/A	#N/A	#N/A
BMXFF06m1489575_173	BMXFF06m1489575	152016	152216	NA	#N/A	#N/A	#N/A	#N/A	#N/A	#N/A	#N/A	#N/A	#N/A
BMXFF06m1489575_174	BMXFF06m1489575	152191	152337	NA	#N/A	#N/A	#N/A	#N/A	#N/A	#N/A	#N/A	#N/A	#N/A
BMXFF06m1489575_175	BMXFF06m1489575	152376	153026	MPP	#N/A	#N/A	#N/A	#N/A	#N/A	#N/A	#N/A	#N/A	#N/A
BMXFF06m1489575_176	BMXFF06m1489575	153115	153213	NA	#N/A	#N/A	#N/A	#N/A	#N/A	#N/A	#N/A	#N/A	#N/A
BMXFF06m1489575_177	BMXFF06m1489575	153365	153550	NA	#N/A	#N/A	#N/A	#N/A	#N/A	#N/A	#N/A	#N/A	#N/A
BMXFF06m1489575_178	BMXFF06m1489575	154382	154489	NA	#N/A	#N/A	#N/A	#N/A	#N/A	#N/A	#N/A	#N/A	#N/A
BMXFF06m1489575_179	BMXFF06m1489575	154642	154917	NA	#N/A	#N/A	#N/A	#N/A	#N/A	#N/A	#N/A	#N/A	#N/A
BMXFF06m1489575_180	BMXFF06m1489575	154970	155287	NA	#N/A	predict score: 0.676	predict as:anti-CRISPR	0.742	0.619	0.652	0.677	0.672	Yes
BMXFF06m1489575_181	BMXFF06m1489575	156246	156839	HNH	#N/A	#N/A	#N/A	#N/A	#N/A	#N/A	#N/A	#N/A	#N/A
BMXFF06m1489575_182	BMXFF06m1489575	157196	157456	NA	#N/A	#N/A	#N/A	#N/A	#N/A	#N/A	#N/A	#N/A	#N/A
BMXFF06m1489575_183	BMXFF06m1489575	157461	157700	NA	#N/A	#N/A	#N/A	#N/A	#N/A	#N/A	#N/A	#N/A	#N/A
BMXFF06m1489575_184	BMXFF06m1489575	157691	157969	NA	#N/A	#N/A	#N/A	#N/A	#N/A	#N/A	#N/A	#N/A	#N/A
BMXFF06m1489575_185	BMXFF06m1489575	158326	158541	NA	#N/A	#N/A	#N/A	#N/A	#N/A	#N/A	#N/A	#N/A	#N/A
BMXFF06m1489575_186	BMXFF06m1489575	158517	158687	NA	#N/A	#N/A	#N/A	#N/A	#N/A	#N/A	#N/A	#N/A	#N/A
BMXFF06m1828571_1	BMXFF06m1828571	401	1312	NA	#N/A	#N/A	#N/A	#N/A	#N/A	#N/A	#N/A	#N/A	#N/A
BMXFF06m1828571_2	BMXFF06m1828571	1734	2150	Rnase_H	#N/A	#N/A	#N/A	#N/A	#N/A	#N/A	#N/A	#N/A	#N/A
BMXFF06m1828571_3	BMXFF06m1828571	2171	2464	NA	#N/A	#N/A	#N/A	#N/A	#N/A	#N/A	#N/A	#N/A	#N/A
BMXFF06m1828571_4	BMXFF06m1828571	2734	3303	NA	#N/A	predict score: 0.731	predict as:anti-CRISPR	0.923	0.518	0.629	0.688	0.689	Yes
BMXFF06m1828571_5	BMXFF06m1828571	3296	3586	NA	#N/A	#N/A	#N/A	#N/A	#N/A	#N/A	#N/A	#N/A	#N/A
BMXFF06m1828571_6	BMXFF06m1828571	3851	4033	NA	#N/A	#N/A	#N/A	#N/A	#N/A	#N/A	#N/A	#N/A	#N/A
BMXFF06m1828571_7	BMXFF06m1828571	4021	4335	NA	#N/A	predict score: 0.554	predict as:anti-CRISPR	0.647	0.742	0.668	0.762	0.705	Yes
BMXFF06m1828571_8	BMXFF06m1828571	4388	5287	NA	#N/A	predict score: 0.614	predict as:anti-CRISPR	0.877	0.75	0.597	0.705	0.732	Yes
BMXFF06m1828571_9	BMXFF06m1828571	5284	6558	SNF2	#N/A	#N/A	#N/A	#N/A	#N/A	#N/A	#N/A	#N/A	#N/A
BMXFF06m1828571_10	BMXFF06m1828571	6597	6698	NA	#N/A	#N/A	#N/A	#N/A	#N/A	#N/A	#N/A	#N/A	#N/A
BMXFF06m1828571_11	BMXFF06m1828571	7369	8175	DnaB	#N/A	#N/A	#N/A	#N/A	#N/A	#N/A	#N/A	#N/A	#N/A
BMXFF06m1828571_12	BMXFF06m1828571	8436	8759	DnaB	#N/A	#N/A	#N/A	#N/A	#N/A	#N/A	#N/A	#N/A	#N/A
BMXFF06m1828571_13	BMXFF06m1828571	8761	9132	ATP_43b	#N/A	#N/A	#N/A	#N/A	#N/A	#N/A	#N/A	#N/A	#N/A
BMXFF06m1828571_14	BMXFF06m1828571	9368	10018	NA	#N/A	#N/A	#N/A	#N/A	#N/A	#N/A	#N/A	#N/A	#N/A
BMXFF06m1828571_15	BMXFF06m1828571	10113	10298	ATP_43b	#N/A	#N/A	#N/A	#N/A	#N/A	#N/A	#N/A	#N/A	#N/A
BMXFF06m1828571_16	BMXFF06m1828571	10556	10789	ATP_43b	#N/A	#N/A	#N/A	#N/A	#N/A	#N/A	#N/A	#N/A	#N/A
BMXFF06m1828571_18	BMXFF06m1828571	11487	12302	LAGLIDADG	#N/A	#N/A	#N/A	#N/A	#N/A	#N/A	#N/A	#N/A	#N/A
BMXFF06m1828571_20	BMXFF06m1828571	12736	13443	ssb	#N/A	#N/A	#N/A	#N/A	#N/A	#N/A	#N/A	#N/A	#N/A
BMXFF06m1828571_21	BMXFF06m1828571	13474	14490	primase	#N/A	#N/A	#N/A	#N/A	#N/A	#N/A	#N/A	#N/A	#N/A
BMXFF06m1828571_22	BMXFF06m1828571	14762	15022	endonucl	#N/A	#N/A	#N/A	#N/A	#N/A	#N/A	#N/A	#N/A	#N/A
BMXFF06m1828571_23	BMXFF06m1828571	15027	15248	NA	#N/A	predict score: 0.587	predict as:anti-CRISPR	0.647	0.46	0.422	0.714	0.561	Yes
BMXFF06m1828571_24	BMXFF06m1828571	15254	15748	NT5C	#N/A	#N/A	#N/A	#N/A	#N/A	#N/A	#N/A	#N/A	#N/A
BMXFF06m1828571_25	BMXFF06m1828571	15735	15959	PDDEXK_beta	#N/A	#N/A	#N/A	#N/A	#N/A	#N/A	#N/A	#N/A	#N/A
BMXFF06m1828571_26	BMXFF06m1828571	16226	17131	NA	#N/A	#N/A	#N/A	#N/A	#N/A	#N/A	#N/A	#N/A	#N/A
BMXFF06m1828571_27	BMXFF06m1828571	17227	17988	PDDEXK_beta	#N/A	#N/A	#N/A	#N/A	#N/A	#N/A	#N/A	#N/A	#N/A
BMXFF06m1828571_28	BMXFF06m1828571	17942	18310	NA	#N/A	#N/A	#N/A	#N/A	#N/A	#N/A	#N/A	#N/A	#N/A
BMXFF06m1828571_29	BMXFF06m1828571	18488	19045	NA	#N/A	predict score: 0.55	predict as:anti-CRISPR	0.729	0.6	0.573	0.693	0.649	Yes
BMXFF06m1828571_30	BMXFF06m1828571	19145	19816	NA	#N/A	predict score: 0.666	predict as:anti-CRISPR	0.726	0.8	0.719	0.518	0.691	Yes
BMXFF06m1828571_31	BMXFF06m1828571	19816	20586	DUF3871	#N/A	#N/A	#N/A	#N/A	#N/A	#N/A	#N/A	#N/A	#N/A
BMXFF06m1828571_32	BMXFF06m1828571	20620	22791	RNR	#N/A	#N/A	#N/A	#N/A	#N/A	#N/A	#N/A	#N/A	#N/A
BMXFF06m1828571_33	BMXFF06m1828571	22819	23091	NA	#N/A	#N/A	#N/A	#N/A	#N/A	#N/A	#N/A	#N/A	#N/A
BMXFF06m1828571_34	BMXFF06m1828571	23138	23854	AP2	#N/A	#N/A	#N/A	#N/A	#N/A	#N/A	#N/A	#N/A	#N/A
BMXFF06m1828571_35	BMXFF06m1828571	23847	24128	MPP	#N/A	#N/A	#N/A	#N/A	#N/A	#N/A	#N/A	#N/A	#N/A
BMXFF06m1828571_36	BMXFF06m1828571	24372	24803	NA	#N/A	#N/A	#N/A	#N/A	#N/A	#N/A	#N/A	#N/A	#N/A
BMXFF06m1828571_37	BMXFF06m1828571	24796	25260	NrdG	#N/A	#N/A	#N/A	#N/A	#N/A	#N/A	#N/A	#N/A	#N/A
BMXFF06m1828571_38	BMXFF06m1828571	25588	26022	dUTP	#N/A	#N/A	#N/A	#N/A	#N/A	#N/A	#N/A	#N/A	#N/A
BMXFF06m1828571_39	BMXFF06m1828571	26196	26552	NA	#N/A	predict score: 0.789	predict as:anti-CRISPR	0.561	0.755	0.691	0.385	0.598	Yes
BMXFF06m1828571_40	BMXFF06m1828571	26549	27760	DNA_lig	#N/A	#N/A	#N/A	#N/A	#N/A	#N/A	#N/A	#N/A	#N/A
BMXFF06m1828571_41	BMXFF06m1828571	27839	28780	GIY	#N/A	#N/A	#N/A	#N/A	#N/A	#N/A	#N/A	#N/A	#N/A
BMXFF06m1828571_42	BMXFF06m1828571	28773	29837	NA	#N/A	#N/A	#N/A	#N/A	#N/A	#N/A	#N/A	#N/A	#N/A
BMXFF06m1828571_43	BMXFF06m1828571	29840	30181	NA	#N/A	#N/A	#N/A	#N/A	#N/A	#N/A	#N/A	#N/A	#N/A
BMXFF06m1828571_44	BMXFF06m1828571	30178	30597	NA	#N/A	#N/A	#N/A	#N/A	#N/A	#N/A	#N/A	#N/A	#N/A
BMXFF06m1828571_45	BMXFF06m1828571	30566	30889	NA	#N/A	#N/A	#N/A	#N/A	#N/A	#N/A	#N/A	#N/A	#N/A
BMXFF06m1828571_46	BMXFF06m1828571	30879	31337	NA	#N/A	#N/A	#N/A	#N/A	#N/A	#N/A	#N/A	#N/A	#N/A
BMXFF06m1828571_47	BMXFF06m1828571	31379	32323	Radical_SAM	#N/A	#N/A	#N/A	#N/A	#N/A	#N/A	#N/A	#N/A	#N/A
BMXFF06m1828571_48	BMXFF06m1828571	32320	32622	NA	#N/A	predict score: 0.583	predict as:anti-CRISPR	0.86	0.564	0.702	0.778	0.726	Yes
BMXFF06m1828571_49	BMXFF06m1828571	32622	34022	RNA_lig	#N/A	#N/A	#N/A	#N/A	#N/A	#N/A	#N/A	#N/A	#N/A
BMXFF06m1828571_50	BMXFF06m1828571	34169	34438	NA	#N/A	#N/A	#N/A	#N/A	#N/A	#N/A	#N/A	#N/A	#N/A
BMXFF06m1828571_51	BMXFF06m1828571	34431	35276	NA	#N/A	#N/A	#N/A	#N/A	#N/A	#N/A	#N/A	#N/A	#N/A
BMXFF06m1828571_52	BMXFF06m1828571	35298	37214	DNApB	#N/A	#N/A	#N/A	#N/A	#N/A	#N/A	#N/A	#N/A	#N/A
BMXFF06m1828571_53	BMXFF06m1828571	37218	37628	NA	#N/A	predict score: 0.821	predict as:anti-CRISPR	0.975	0.815	0.328	0.905	0.756	Yes
BMXFF06m1828571_54	BMXFF06m1828571	37804	38604	PNK	#N/A	#N/A	#N/A	#N/A	#N/A	#N/A	#N/A	#N/A	#N/A
BMXFF06m1828571_55	BMXFF06m1828571	38601	38894	NA	#N/A	predict score: 0.722	predict as:anti-CRISPR	0.464	0.287	0.666	0.603	0.505	Yes
BMXFF06m1828571_56	BMXFF06m1828571	38870	39439	NA	#N/A	#N/A	#N/A	#N/A	#N/A	#N/A	#N/A	#N/A	#N/A
BMXFF06m1828571_57	BMXFF06m1828571	39439	39645	NA	#N/A	predict score: 0.551	predict as:anti-CRISPR	0.976	0.806	0.428	0.854	0.766	Yes
BMXFF06m1828571_58	BMXFF06m1828571	39649	39921	NA	#N/A	#N/A	#N/A	#N/A	#N/A	#N/A	#N/A	#N/A	#N/A
BMXFF06m1828571_59	BMXFF06m1828571	39933	40451	NA	#N/A	#N/A	#N/A	#N/A	#N/A	#N/A	#N/A	#N/A	#N/A
BMXFF06m1828571_60	BMXFF06m1828571	40448	40594	NA	#N/A	#N/A	#N/A	#N/A	#N/A	#N/A	#N/A	#N/A	#N/A
BMXFF06m1828571_61	BMXFF06m1828571	40587	41171	NA	#N/A	#N/A	#N/A	#N/A	#N/A	#N/A	#N/A	#N/A	#N/A
BMXFF06m1828571_62	BMXFF06m1828571	41159	41347	NA	#N/A	#N/A	#N/A	#N/A	#N/A	#N/A	#N/A	#N/A	#N/A
BMXFF06m1828571_63	BMXFF06m1828571	41334	41813	NA	#N/A	predict score: 0.658	predict as:anti-CRISPR	0.864	0.893	0.548	0.679	0.746	Yes
BMXFF06m1828571_64	BMXFF06m1828571	41797	42384	MPP	#N/A	#N/A	#N/A	#N/A	#N/A	#N/A	#N/A	#N/A	#N/A
BMXFF06m1828571_65	BMXFF06m1828571	42362	43078	MPP	#N/A	#N/A	#N/A	#N/A	#N/A	#N/A	#N/A	#N/A	#N/A
BMXFF06m1828571_67	BMXFF06m1828571	43672	44835	NA	#N/A	#N/A	#N/A	#N/A	#N/A	#N/A	#N/A	#N/A	#N/A
BMXFF06m1828571_68	BMXFF06m1828571	44819	45781	NA	#N/A	#N/A	#N/A	#N/A	#N/A	#N/A	#N/A	#N/A	#N/A
BMXFF06m1828571_69	BMXFF06m1828571	45765	46088	NA	#N/A	predict score: 0.665	predict as:anti-CRISPR	0.907	0.902	0.592	0.905	0.826	Yes
BMXFF06m1828571_71	BMXFF06m1828571	46629	47123	NA	#N/A	#N/A	#N/A	#N/A	#N/A	#N/A	#N/A	#N/A	#N/A
BMXFF06m1828571_72	BMXFF06m1828571	47126	47653	NA	#N/A	#N/A	#N/A	#N/A	#N/A	#N/A	#N/A	#N/A	#N/A
BMXFF06m1828571_73	BMXFF06m1828571	47628	47981	NA	#N/A	#N/A	#N/A	#N/A	#N/A	#N/A	#N/A	#N/A	#N/A
BMXFF06m1828571_74	BMXFF06m1828571	47983	48438	YqeY	#N/A	#N/A	#N/A	#N/A	#N/A	#N/A	#N/A	#N/A	#N/A
BMXFF06m1828571_75	BMXFF06m1828571	48438	48644	NA	#N/A	predict score: 0.722	predict as:anti-CRISPR	0.913	0.877	0.746	0.932	0.867	Yes
BMXFF06m1828571_76	BMXFF06m1828571	48641	49189	NA	#N/A	#N/A	#N/A	#N/A	#N/A	#N/A	#N/A	#N/A	#N/A
BMXFF06m1828571_77	BMXFF06m1828571	49134	49283	NA	#N/A	#N/A	#N/A	#N/A	#N/A	#N/A	#N/A	#N/A	#N/A
BMXFF06m1828571_78	BMXFF06m1828571	49280	49534	TRX	#N/A	#N/A	#N/A	#N/A	#N/A	#N/A	#N/A	#N/A	#N/A
BMXFF06m1828571_79	BMXFF06m1828571	49522	50115	NA	#N/A	predict score: 0.658	predict as:anti-CRISPR	0.802	0.764	0.677	0.5	0.686	Yes
BMXFF06m1828571_80	BMXFF06m1828571	50099	50497	NA	#N/A	#N/A	#N/A	#N/A	#N/A	#N/A	#N/A	#N/A	#N/A
BMXFF06m1828571_81	BMXFF06m1828571	50499	50867	NA	#N/A	#N/A	#N/A	#N/A	#N/A	#N/A	#N/A	#N/A	#N/A
BMXFF06m1828571_82	BMXFF06m1828571	50864	51157	NA	#N/A	#N/A	#N/A	#N/A	#N/A	#N/A	#N/A	#N/A	#N/A
BMXFF06m1828571_83	BMXFF06m1828571	51120	52010	NA	#N/A	predict score: 0.647	predict as:anti-CRISPR	0.761	0.864	0.348	0.672	0.661	Yes
BMXFF06m1828571_84	BMXFF06m1828571	52013	52663	NA	#N/A	predict score: 0.631	predict as:anti-CRISPR	0.819	0.754	0.411	0.589	0.643	Yes
BMXFF06m1828571_85	BMXFF06m1828571	52668	52868	NA	#N/A	#N/A	#N/A	#N/A	#N/A	#N/A	#N/A	#N/A	#N/A
BMXFF06m1828571_87	BMXFF06m1828571	53616	54014	NA	#N/A	predict score: 0.629	predict as:anti-CRISPR	0.74	0.638	0.564	0.565	0.627	Yes
BMXFF06m1828571_88	BMXFF06m1828571	54017	54166	NA	#N/A	#N/A	#N/A	#N/A	#N/A	#N/A	#N/A	#N/A	#N/A
BMXFF06m1828571_89	BMXFF06m1828571	54160	54555	NA	#N/A	predict score: 0.653	predict as:anti-CRISPR	0.97	0.702	0.618	0.885	0.794	Yes
BMXFF06m1828571_91	BMXFF06m1828571	56205	60878	NA	#N/A	predict score: 0.566	predict as:anti-CRISPR	0.936	0.81	0.4	0.795	0.735	Yes
BMXFF06m1828571_92	BMXFF06m1828571	60880	63495	ZnMc_tr	#N/A	#N/A	#N/A	#N/A	#N/A	#N/A	#N/A	#N/A	#N/A
BMXFF06m1828571_93	BMXFF06m1828571	63497	73567	RNApB	#N/A	#N/A	#N/A	#N/A	#N/A	#N/A	#N/A	#N/A	#N/A
BMXFF06m1828571_94	BMXFF06m1828571	73569	82520	SF1_tr	#N/A	#N/A	#N/A	#N/A	#N/A	#N/A	#N/A	#N/A	#N/A
BMXFF06m1828571_95	BMXFF06m1828571	82524	85781	NA	#N/A	#N/A	#N/A	#N/A	#N/A	#N/A	#N/A	#N/A	#N/A
BMXFF06m1828571_96	BMXFF06m1828571	85768	88650	NA	#N/A	predict score: 0.541	predict as:anti-CRISPR	0.798	0.773	0.399	0.704	0.669	Yes
BMXFF06m1828571_98	BMXFF06m1828571	89636	89929	cls164	#N/A	#N/A	#N/A	#N/A	#N/A	#N/A	#N/A	#N/A	#N/A
BMXFF06m1828571_99	BMXFF06m1828571	90060	90656	NA	#N/A	#N/A	#N/A	#N/A	#N/A	#N/A	#N/A	#N/A	#N/A
BMXFF06m1828571_100	BMXFF06m1828571	90658	91287	NA	GH24	#N/A	#N/A	#N/A	#N/A	#N/A	#N/A	#N/A	#N/A
BMXFF06m1828571_101	BMXFF06m1828571	91291	93126	NA	#N/A	#N/A	#N/A	#N/A	#N/A	#N/A	#N/A	#N/A	#N/A
BMXFF06m1828571_102	BMXFF06m1828571	93126	98879	Tstab	#N/A	#N/A	#N/A	#N/A	#N/A	#N/A	#N/A	#N/A	#N/A
BMXFF06m1828571_103	BMXFF06m1828571	98881	104694	NA	#N/A	predict score: 0.672	predict as:anti-CRISPR	0.865	0.791	0.41	0.845	0.728	Yes
BMXFF06m1828571_104	BMXFF06m1828571	104696	105301	NA	#N/A	predict score: 0.608	predict as:anti-CRISPR	0.756	0.6	0.496	0.621	0.618	Yes
BMXFF06m1828571_105	BMXFF06m1828571	105301	105750	NA	#N/A	#N/A	#N/A	#N/A	#N/A	#N/A	#N/A	#N/A	#N/A
BMXFF06m1828571_106	BMXFF06m1828571	105915	106613	Ttub	#N/A	#N/A	#N/A	#N/A	#N/A	#N/A	#N/A	#N/A	#N/A
BMXFF06m1828571_107	BMXFF06m1828571	106610	107308	IHF_54	#N/A	#N/A	#N/A	#N/A	#N/A	#N/A	#N/A	#N/A	#N/A
BMXFF06m1828571_108	BMXFF06m1828571	107314	107754	NA	#N/A	#N/A	#N/A	#N/A	#N/A	#N/A	#N/A	#N/A	#N/A
BMXFF06m1828571_109	BMXFF06m1828571	107803	108756	NA	#N/A	#N/A	#N/A	#N/A	#N/A	#N/A	#N/A	#N/A	#N/A
BMXFF06m1828571_110	BMXFF06m1828571	108773	109954	NA	#N/A	#N/A	#N/A	#N/A	#N/A	#N/A	#N/A	#N/A	#N/A
[truncated: 56,463 more rows]

## Sheet: TableS5. Pig crAss phage vOTUs
Table S5. Host information of pig and human crAss-like phage vOTUs
[truncated: 268 more rows]

[truncated: 3 more sheets: TableS5. Human crAss phage vOTU, TableS6, TableS7]
